# Supplementary material for: FOXA1 regulates androgen receptor variant activity in models of castrate-resistant prostate cancer
Source: Oncotarget. 2015 Aug 13;6(30):29782–94. doi: 10.18632/oncotarget.4927 (PMC4745762; doi:10.18632/oncotarget.4927)
Supplement: Supplementary file 2 [file oncotarget-06-29782-s002.xlsx]

## Sheet: CtrlEnzPos-AREnzNeg.adjP0.05.n.
probeID	symbol	name	logFC	AveExpr	P.Value	adj.P.Val
ILMN_1757210	CALML4	calmodulin-like 4	-1.32537	9.88086	2.86338e-10	5.04714e-06
ILMN_2343278	PPAP2A	phosphatidic acid phosphatase type 2A	1.83539	10.8896	4.84507e-10	5.04714e-06
ILMN_1693090	CROT	carnitine O-octanoyltransferase	1.28411	8.35566	6.7143e-10	5.04714e-06
ILMN_2405628	TOP1MT	topoisomerase (DNA) I, mitochondrial	-1.147	9.78453	2.07748e-09	1.17123e-05
ILMN_1717094	ZNF618	zinc finger protein 618	-0.722444	8.33622	4.20912e-09	1.8984e-05
ILMN_1795835	NA	NA	-1.45139	9.08521	5.91374e-09	2.22268e-05
ILMN_1715401	MT1G	metallothionein 1G	2.05574	8.82322	1.79736e-08	5.79033e-05
ILMN_1702783	NA	NA	1.01701	9.99419	2.46211e-08	6.94038e-05
ILMN_1691156	MT1A	metallothionein 1A	1.24881	9.69452	3.7673e-08	9.43959e-05
ILMN_1658143	RFC3	replication factor C (activator 1) 3, 38kDa	0.646509	8.09775	4.92092e-08	9.52614e-05
ILMN_1730825	SGOL1	shugoshin-like 1 (S. pombe)	0.583615	7.77497	5.91089e-08	9.52614e-05
ILMN_2369924	NDUFB6	NADH dehydrogenase (ubiquinone) 1 beta subcomplex, 6, 17kDa	0.624091	10.4426	5.93312e-08	9.52614e-05
ILMN_1754149	LETMD1	LETM1 domain containing 1	-1.13278	9.93586	6.11243e-08	9.52614e-05
ILMN_3244583	EPB41L4A-AS1	EPB41L4A antisense RNA 1	-1.63306	10.7091	6.13602e-08	9.52614e-05
ILMN_2226324	MPC1	mitochondrial pyruvate carrier 1	1.00297	10.1045	6.3364e-08	9.52614e-05
ILMN_1694840	MATN2	matrilin 2	-1.10187	9.10657	8.58671e-08	0.000112437
ILMN_1715179	SNRPA1	small nuclear ribonucleoprotein polypeptide A'	0.912908	10.7248	8.93326e-08	0.000112437
ILMN_2343010	BOLA3	bolA family member 3	1.05886	11.9563	9.20006e-08	0.000112437
ILMN_2265654	UBE2C	ubiquitin-conjugating enzyme E2C	0.43163	7.6234	9.47317e-08	0.000112437
ILMN_2220739	TMCO3	transmembrane and coiled-coil domains 3	-0.41273	8.56878	1.01571e-07	0.000112905
ILMN_2160005	NUMA1	nuclear mitotic apparatus protein 1	-1.0512	10.0006	1.0514e-07	0.000112905
ILMN_1726986	AADAT	aminoadipate aminotransferase	1.02595	8.48779	1.13539e-07	0.000116383
ILMN_2367010	GPR126	G protein-coupled receptor 126	-1.01615	8.88977	1.41349e-07	0.000123158
ILMN_1658847	NA	NA	0.83068	9.14835	1.45438e-07	0.000123158
ILMN_2219131	RPS15	ribosomal protein S15	0.951054	8.76792	1.45634e-07	0.000123158
ILMN_1768396	AURKAIP1	aurora kinase A interacting protein 1	1.05682	10.3255	1.47278e-07	0.000123158
ILMN_2270015	AADAT	aminoadipate aminotransferase	0.478754	7.67943	1.52189e-07	0.000123158
ILMN_1702837	PSMD1	proteasome (prosome, macropain) 26S subunit, non-ATPase, 1	0.736706	9.71498	1.52917e-07	0.000123158
ILMN_1713369	RPL13A	ribosomal protein L13a	-0.855341	13.3388	1.64371e-07	0.000127385
ILMN_2377496	ERCC1	excision repair cross-complementation group 1	-0.814116	9.07909	1.73164e-07	0.000127385
ILMN_1716583	NME7	NME/NM23 family member 7	-0.57029	8.14009	1.81522e-07	0.000127385
ILMN_1857915	NA	NA	-0.953488	10.3756	1.83821e-07	0.000127385
ILMN_3227811	NA	NA	-0.945717	10.5277	1.87189e-07	0.000127385
ILMN_1660793	PAQR4	progestin and adipoQ receptor family member IV	0.783498	9.42175	1.92858e-07	0.000127385
ILMN_1715505	TTC6	tetratricopeptide repeat domain 6	-0.477664	7.71065	2.01447e-07	0.000127385
ILMN_1742534	COL4A5	collagen, type IV, alpha 5	-0.752432	9.49303	2.08057e-07	0.000127385
ILMN_3245413	DENND5A	DENN/MADD domain containing 5A	-0.526358	8.20818	2.09003e-07	0.000127385
ILMN_1912083	NA	NA	-0.815538	9.34954	2.54287e-07	0.00015077
ILMN_1697448	TXNIP	thioredoxin interacting protein	-1.24519	10.9295	2.65225e-07	0.00015077
ILMN_1721713	EXOSC9	exosome component 9	0.847357	9.25556	2.70481e-07	0.00015077
ILMN_1729117	COL5A2	collagen, type V, alpha 2	-1.38632	8.15223	2.74114e-07	0.00015077
ILMN_1881909	SNAR-A1	small ILF3/NF90-associated RNA A1	1.55752	13.2812	2.85976e-07	0.000152934
ILMN_1768705	SYT4	synaptotagmin IV	-2.57182	10.3242	2.91764e-07	0.000152934
ILMN_1694398	EIF3F	eukaryotic translation initiation factor 3, subunit F	-1.39628	11.3812	2.99063e-07	0.000152934
ILMN_3237966	KDM2A	lysine (K)-specific demethylase 2A	-0.862637	8.99952	3.16386e-07	0.000152934
ILMN_1745501	DNALI1	dynein, axonemal, light intermediate chain 1	-1.10855	9.25148	3.22867e-07	0.000152934
ILMN_1771051	RPL29	ribosomal protein L29	1.32439	9.62805	3.32253e-07	0.000152934
ILMN_1808661	TOMM5	translocase of outer mitochondrial membrane 5 homolog (yeast)	0.981313	10.2377	3.35739e-07	0.000152934
ILMN_2362457	ZDHHC16	zinc finger, DHHC-type containing 16	-0.793675	8.61792	3.38463e-07	0.000152934
ILMN_1814221	NPTX1	neuronal pentraxin I	0.82867	7.78029	3.39084e-07	0.000152934
ILMN_1759453	UQCRB	ubiquinol-cytochrome c reductase binding protein	1.15503	9.84748	3.62731e-07	0.000160391
ILMN_2278636	CUX1	cut-like homeobox 1	-0.795521	8.78448	4.0456e-07	0.000175447
ILMN_1670000	DCAF6	DDB1 and CUL4 associated factor 6	-1.05709	9.87164	4.30806e-07	0.000182343
ILMN_1771620	SNRPB2	small nuclear ribonucleoprotein polypeptide B	0.569935	9.07248	4.36634e-07	0.000182343
ILMN_1686679	ZNF462	zinc finger protein 462	-0.815375	8.95472	4.59144e-07	0.000186151
ILMN_1700031	PRAME	preferentially expressed antigen in melanoma	-0.831229	8.17166	4.79997e-07	0.000186151
ILMN_2081335	COA1	cytochrome c oxidase assembly factor 1 homolog (S. cerevisiae)	0.861207	10.09	4.83624e-07	0.000186151
ILMN_1786197	NR2F1	nuclear receptor subfamily 2, group F, member 1	-1.04091	10.2725	4.91386e-07	0.000186151
ILMN_2233576	GAGE12I	G antigen 12I	0.369435	7.53191	4.97723e-07	0.000186151
ILMN_1755303	ZNF217	zinc finger protein 217	1.09478	9.47438	5.0374e-07	0.000186151
ILMN_1671486	HOMER2	homer homolog 2 (Drosophila)	0.750363	8.3897	5.04357e-07	0.000186151
ILMN_1803317	C9orf114	chromosome 9 open reading frame 114	1.02573	9.37645	5.15411e-07	0.000186151
ILMN_3227023	SNHG7	small nucleolar RNA host gene 7 (non-protein coding)	-1.17607	11.2508	5.5285e-07	0.000186151
ILMN_1760174	MCCC1	methylcrotonoyl-CoA carboxylase 1 (alpha)	-0.851916	10.0104	5.53508e-07	0.000186151
ILMN_1677765	LRP8	low density lipoprotein receptor-related protein 8, apolipoprotein e receptor	0.617793	8.16133	5.55684e-07	0.000186151
ILMN_1654392	KHNYN	KH and NYN domain containing	-0.858681	8.26531	5.57901e-07	0.000186151
ILMN_1810289	MYOF	myoferlin	-0.896188	8.05092	5.81524e-07	0.000186151
ILMN_1787567	TSC22D1	TSC22 domain family, member 1	-1.14963	9.69491	5.90759e-07	0.000186151
ILMN_2340908	SCML1	sex comb on midleg-like 1 (Drosophila)	0.62544	8.47675	5.95418e-07	0.000186151
ILMN_1720422	G3BP2	GTPase activating protein (SH3 domain) binding protein 2	-0.620123	8.42261	5.9545e-07	0.000186151
ILMN_1655137	ZCCHC11	zinc finger, CCHC domain containing 11	-0.628062	8.72147	5.9685e-07	0.000186151
ILMN_1764177	JARID2	jumonji, AT rich interactive domain 2	-0.853033	8.44791	5.99638e-07	0.000186151
ILMN_1684210	NIPAL3	NIPA-like domain containing 3	-0.669674	9.37762	6.02589e-07	0.000186151
ILMN_3258321	NA	NA	0.479519	7.93672	6.41583e-07	0.000195518
ILMN_1667162	NKX3-1	NK3 homeobox 1	1.849	8.37998	6.81695e-07	0.000202177
ILMN_2405521	MTHFD2	methylenetetrahydrofolate dehydrogenase (NADP+ dependent) 2, methenyltetrahydrofolate cyclohydrolase	1.01053	9.83703	6.82935e-07	0.000202177
ILMN_2312194	CYB5A	cytochrome b5 type A (microsomal)	0.829993	9.56767	6.90328e-07	0.000202177
ILMN_1728047	AKR1A1	aldo-keto reductase family 1, member A1 (aldehyde reductase)	-0.813265	9.64954	7.04018e-07	0.000203542
ILMN_3243333	GAGE12J	G antigen 12J	0.367755	7.58578	7.22013e-07	0.000206103
ILMN_2173611	MT1E	metallothionein 1E	1.2799	9.76339	7.51681e-07	0.000211889
ILMN_1744949	RHOBTB3	Rho-related BTB domain containing 3	-0.642778	8.29767	8.12521e-07	0.000226212
ILMN_1658759	PEX19	peroxisomal biogenesis factor 19	-0.691705	9.14039	8.27249e-07	0.000227252
ILMN_2055477	EXOSC7	exosome component 7	0.759608	10.1302	8.36413e-07	0.000227252
ILMN_1696537	DDIT4L	DNA-damage-inducible transcript 4-like	-0.757382	8.6738	8.8374e-07	0.000237253
ILMN_1720965	TULP4	tubby like protein 4	-0.555338	8.4891	9.10946e-07	0.000241679
ILMN_2407824	ATP1B1	ATPase, Na+/K+ transporting, beta 1 polypeptide	-0.88119	10.2708	9.67877e-07	0.000250909
ILMN_1737738	NDUFA12	NADH dehydrogenase (ubiquinone) 1 alpha subcomplex, 12	0.81059	11.6902	9.67989e-07	0.000250909
ILMN_1782743	LETMD1	LETM1 domain containing 1	-1.24281	10.1774	1.04e-06	0.000266475
ILMN_1690921	STAT2	signal transducer and activator of transcription 2, 113kDa	-0.670449	8.93325	1.05645e-06	0.000266475
ILMN_2195385	GAGE4	G antigen 4	0.510717	7.64784	1.07093e-06	0.000266475
ILMN_2283388	C20orf24	chromosome 20 open reading frame 24	1.08509	10.0895	1.08455e-06	0.000266475
ILMN_1814600	DEPDC1B	DEP domain containing 1B	0.491645	7.91935	1.08712e-06	0.000266475
ILMN_1693430	NME1-NME2	NME1-NME2 readthrough	0.749808	8.11169	1.13665e-06	0.00027562
ILMN_1758778	CNTRL	centriolin	-0.510523	7.84884	1.16097e-06	0.000278522
ILMN_1773395	RDH5	retinol dehydrogenase 5 (11-cis/9-cis)	-0.71607	8.16271	1.34998e-06	0.000320458
ILMN_2220283	HNRNPA1P10	heterogeneous nuclear ribonucleoprotein A1 pseudogene 10	-0.733649	8.74446	1.37696e-06	0.000323456
ILMN_1666967	MPC1	mitochondrial pyruvate carrier 1	1.09306	9.74196	1.42492e-06	0.000328343
ILMN_2188722	GLS	glutaminase	0.496694	7.90835	1.42688e-06	0.000328343
ILMN_2347349	CCNB1IP1	cyclin B1 interacting protein 1, E3 ubiquitin protein ligase	-0.716048	10.2789	1.4683e-06	0.00033074
ILMN_1810891	NA	NA	-0.49901	7.88339	1.48124e-06	0.00033074
ILMN_1745573	TTC13	tetratricopeptide repeat domain 13	0.665482	8.95055	1.4813e-06	0.00033074
ILMN_1690342	LTA4H	leukotriene A4 hydrolase	-1.26304	10.7452	1.50226e-06	0.000332132
ILMN_1737517	RPL29	ribosomal protein L29	1.34598	9.61143	1.54187e-06	0.000337579
ILMN_1690706	SNRPB2	small nuclear ribonucleoprotein polypeptide B	0.658481	10.4812	1.57415e-06	0.000338628
ILMN_1672405	TMED7	transmembrane emp24 protein transport domain containing 7	0.54996	8.28847	1.57669e-06	0.000338628
ILMN_2366330	FERMT3	fermitin family member 3	-0.441645	8.2672	1.59691e-06	0.000339734
ILMN_3236097	SNORD88B	small nucleolar RNA, C/D box 88B	0.46036	7.74454	1.64334e-06	0.000343305
ILMN_1754860	MRPS12	mitochondrial ribosomal protein S12	0.376218	7.6764	1.64703e-06	0.000343305
ILMN_1735552	KIF1B	kinesin family member 1B	-0.882163	9.31008	1.65936e-06	0.000343305
ILMN_1676296	PPAP2A	phosphatidic acid phosphatase type 2A	1.52728	8.78421	1.74316e-06	0.000357363
ILMN_1763568	ZDHHC16	zinc finger, DHHC-type containing 16	-1.14218	9.8973	1.81018e-06	0.000365109
ILMN_1706610	PLEKHA8P1	pleckstrin homology domain containing, family A member 8 pseudogene 1	-0.758238	8.72084	1.81332e-06	0.000365109
ILMN_1781097	UBXN4	UBX domain protein 4	-0.433609	9.99587	1.84774e-06	0.000368748
ILMN_1738450	GAGE5	G antigen 5	0.446048	7.58394	1.8742e-06	0.000370746
ILMN_1675852	NA	NA	0.637673	11.0711	1.89281e-06	0.000371171
ILMN_1658071	ATP1B1	ATPase, Na+/K+ transporting, beta 1 polypeptide	-0.890239	9.79597	1.94221e-06	0.000374455
ILMN_1787628	NOP56	NOP56 ribonucleoprotein	0.778717	11.2035	1.95923e-06	0.000374455
ILMN_3305949	NA	NA	-0.61354	13.599	1.95937e-06	0.000374455
ILMN_1750144	CCDC174	coiled-coil domain containing 174	-0.380611	8.74112	1.9933e-06	0.00037683
ILMN_1679195	C20orf24	chromosome 20 open reading frame 24	0.942162	11.1744	2.00522e-06	0.00037683
ILMN_1711005	CDC25A	cell division cycle 25A	1.08329	8.39091	2.08821e-06	0.000389184
ILMN_2346479	HOMER2	homer homolog 2 (Drosophila)	0.410623	7.7201	2.26482e-06	0.000418639
ILMN_1809139	AHCTF1	AT hook containing transcription factor 1	0.873969	9.17769	2.30858e-06	0.000421672
ILMN_1655740	SNAI2	snail family zinc finger 2	0.519197	8.10415	2.31863e-06	0.000421672
ILMN_1814483	POP5	processing of precursor 5, ribonuclease P/MRP subunit (S. cerevisiae)	0.279421	7.62483	2.5197e-06	0.000452453
ILMN_2400143	RPL32	ribosomal protein L32	-0.619216	8.6687	2.52801e-06	0.000452453
ILMN_3236498	PSMD5-AS1	PSMD5 antisense RNA 1 (head to head)	-0.532834	8.05499	2.5648e-06	0.000455423
ILMN_3306730	RBM47	RNA binding motif protein 47	-0.705201	8.84861	2.63545e-06	0.000464313
ILMN_1746403	GTF2IRD2P1	GTF2I repeat domain containing 2 pseudogene 1	-0.465125	7.62629	2.68479e-06	0.000466209
ILMN_1813091	ARL1	ADP-ribosylation factor-like 1	0.704198	9.74511	2.68756e-06	0.000466209
ILMN_1799139	PLOD2	procollagen-lysine, 2-oxoglutarate 5-dioxygenase 2	0.328193	7.60885	2.76039e-06	0.000474735
ILMN_1706015	FAM43A	family with sequence similarity 43, member A	0.588759	8.15192	2.79065e-06	0.000474735
ILMN_1797318	HSPA14	heat shock 70kDa protein 14	0.913914	8.65843	2.79987e-06	0.000474735
ILMN_1810423	RPP40	ribonuclease P/MRP 40kDa subunit	0.566708	9.57669	2.8367e-06	0.000477391
ILMN_1731612	UCHL5	ubiquitin carboxyl-terminal hydrolase L5	0.650447	9.57725	2.93698e-06	0.000488446
ILMN_1730645	TMEFF2	transmembrane protein with EGF-like and two follistatin-like domains 2	-1.12151	9.23296	2.94894e-06	0.000488446
ILMN_1678669	RRM2	ribonucleotide reductase M2	0.929512	8.07515	2.96737e-06	0.000488446
ILMN_1806809	ZNF189	zinc finger protein 189	-0.508475	7.79394	3.09216e-06	0.0005053
ILMN_1759670	AMACR	alpha-methylacyl-CoA racemase	0.496824	8.10587	3.15218e-06	0.000511401
ILMN_1803318	PPFIA2	protein tyrosine phosphatase, receptor type, f polypeptide (PTPRF), interacting protein (liprin), alpha 2	-0.808834	7.72931	3.26958e-06	0.00052508
ILMN_1762275	CSE1L	CSE1 chromosome segregation 1-like (yeast)	0.725983	8.20997	3.29711e-06	0.00052508
ILMN_2080611	PDSS1	prenyl (decaprenyl) diphosphate synthase, subunit 1	0.612925	8.86809	3.30635e-06	0.00052508
ILMN_1755173	PLEKHA4	pleckstrin homology domain containing, family A (phosphoinositide binding specific) member 4	-0.803105	8.14318	3.35812e-06	0.000529574
ILMN_1700384	KIAA1522	KIAA1522	-0.684494	8.11598	3.38237e-06	0.000529694
ILMN_1724897	C14orf93	chromosome 14 open reading frame 93	-0.690166	8.47944	3.49223e-06	0.000536791
ILMN_1751072	SRPRB	signal recognition particle receptor, B subunit	1.0637	9.98609	3.50355e-06	0.000536791
ILMN_1744534	LYRM5	LYR motif containing 5	-0.724844	9.13163	3.50475e-06	0.000536791
ILMN_1771599	PLOD2	procollagen-lysine, 2-oxoglutarate 5-dioxygenase 2	1.30644	10.0526	3.53166e-06	0.000536791
ILMN_1694708	NA	NA	-0.459569	9.94041	3.54671e-06	0.000536791
ILMN_1778444	FKBP5	FK506 binding protein 5	0.930512	10.3566	3.60406e-06	0.000541834
ILMN_1790659	GNL3	guanine nucleotide binding protein-like 3 (nucleolar)	0.268191	7.66447	3.65207e-06	0.000545416
ILMN_2274180	MKKS	McKusick-Kaufman syndrome	0.445999	7.92454	3.68974e-06	0.000546273
ILMN_1760635	RAD51C	RAD51 paralog C	0.78269	8.42109	3.71915e-06	0.000546273
ILMN_1703005	EIF3FP2	eukaryotic translation initiation factor 3, subunit F pseudogene 2	-0.335536	7.89189	3.73408e-06	0.000546273
ILMN_3241469	NA	NA	0.538663	9.08138	3.76189e-06	0.000546273
ILMN_2399264	2006-09-01	septin 6	-0.36034	7.61777	3.77892e-06	0.000546273
ILMN_2373689	DIAPH3	diaphanous-related formin 3	0.452775	7.782	3.81318e-06	0.000547714
ILMN_2050023	CCDC23	coiled-coil domain containing 23	-0.422199	8.99961	4.08929e-06	0.000583583
ILMN_1714167	CYB5A	cytochrome b5 type A (microsomal)	0.761781	10.7408	4.12045e-06	0.000583583
ILMN_3245682	GAGE2B	G antigen 2B	0.317622	7.64263	4.14054e-06	0.000583583
ILMN_1674706	MTHFD2	methylenetetrahydrofolate dehydrogenase (NADP+ dependent) 2, methenyltetrahydrofolate cyclohydrolase	0.679572	8.30057	4.21392e-06	0.000590237
ILMN_1687556	DAPL1	death associated protein-like 1	0.965691	9.4421	4.30557e-06	0.000596854
ILMN_2306630	SP8	Sp8 transcription factor	-0.488801	8.20762	4.32168e-06	0.000596854
ILMN_2395055	ATPAF1	ATP synthase mitochondrial F1 complex assembly factor 1	0.830524	8.86624	4.34056e-06	0.000596854
ILMN_1774256	PRSS21	protease, serine, 21 (testisin)	-0.79216	8.89404	4.44244e-06	0.000607161
ILMN_1704305	NIP7	NIP7, nucleolar pre-rRNA processing protein	0.541986	9.64025	4.73825e-06	0.00062825
ILMN_1704452	BCL9	B-cell CLL/lymphoma 9	-0.742156	8.7077	4.73928e-06	0.00062825
ILMN_1653871	NAMPT	nicotinamide phosphoribosyltransferase	0.920232	9.90805	4.74157e-06	0.00062825
ILMN_1730054	GSTT1	glutathione S-transferase theta 1	-0.952291	9.40096	4.7612e-06	0.00062825
ILMN_1767481	XRCC6BP1	XRCC6 binding protein 1	0.383872	8.86507	4.77131e-06	0.00062825
ILMN_1670325	SLC47A1	solute carrier family 47 (multidrug and toxin extrusion), member 1	0.70643	8.81772	4.83245e-06	0.00062825
ILMN_3245824	C17orf89	chromosome 17 open reading frame 89	0.430475	7.78845	4.8356e-06	0.00062825
ILMN_1676749	MAATS1	MYCBP-associated, testis expressed 1	-0.686243	8.48299	4.84527e-06	0.00062825
ILMN_1679093	ZNF581	zinc finger protein 581	-1.07452	10.3213	4.84748e-06	0.00062825
ILMN_1683660	EIF3H	eukaryotic translation initiation factor 3, subunit H	-0.672539	12.0089	5.00157e-06	0.000644516
ILMN_1789627	2005-09-01	septin 5	1.55264	9.8251	5.07482e-06	0.00065024
ILMN_2051867	PTCD2	pentatricopeptide repeat domain 2	0.463485	7.92534	5.18267e-06	0.000653594
ILMN_1725338	CLDN23	claudin 23	0.451009	7.62937	5.19125e-06	0.000653594
ILMN_1667716	TMEM101	transmembrane protein 101	-0.720099	9.38951	5.23491e-06	0.000653594
ILMN_1742935	ZNF33B	zinc finger protein 33B	-0.928838	8.87947	5.27071e-06	0.000653594
ILMN_1679041	SLC3A2	solute carrier family 3 (amino acid transporter heavy chain), member 2	0.488001	8.3686	5.2717e-06	0.000653594
ILMN_1743205	ABCA7	ATP-binding cassette, sub-family A (ABC1), member 7	0.865306	8.45353	5.27489e-06	0.000653594
ILMN_1715616	LRR1	leucine rich repeat protein 1	0.987989	8.39251	5.39876e-06	0.000665286
ILMN_1686664	MT2A	metallothionein 2A	1.34312	9.45277	5.46955e-06	0.000668654
ILMN_2172174	PNP	purine nucleoside phosphorylase	0.890061	9.23788	5.54016e-06	0.000668654
ILMN_1747303	DDX39A	DEAD (Asp-Glu-Ala-Asp) box polypeptide 39A	0.711042	10.215	5.54249e-06	0.000668654
ILMN_2174127	DCBLD2	discoidin, CUB and LCCL domain containing 2	-1.10023	8.45334	5.54469e-06	0.000668654
ILMN_2384785	CCNE1	cyclin E1	0.334152	7.64369	5.57985e-06	0.000669315
ILMN_1753064	TTC13	tetratricopeptide repeat domain 13	0.641631	8.30445	5.61462e-06	0.000669922
ILMN_1801664	POLR3K	polymerase (RNA) III (DNA directed) polypeptide K, 12.3 kDa	1.18801	9.26033	5.66239e-06	0.000672066
ILMN_1744240	TBC1D31	TBC1 domain family, member 31	0.568806	8.1509	5.74628e-06	0.000674517
ILMN_1700419	TMEM208	transmembrane protein 208	0.706635	9.16003	5.81338e-06	0.000674517
ILMN_1801832	PRAC1	prostate cancer susceptibility candidate 1	-1.49943	11.2724	5.81864e-06	0.000674517
ILMN_1667330	NA	NA	0.465289	8.36695	5.83716e-06	0.000674517
ILMN_1801105	PRKCD	protein kinase C, delta	0.73744	9.26214	5.83818e-06	0.000674517
ILMN_1720703	SLC25A3	solute carrier family 25 (mitochondrial carrier; phosphate carrier), member 3	0.539662	8.32412	5.8625e-06	0.000674517
ILMN_1783469	NA	NA	-0.617868	9.17277	5.9007e-06	0.000675466
ILMN_2395389	PSMC4	proteasome (prosome, macropain) 26S subunit, ATPase, 4	0.583585	9.19977	6.20061e-06	0.000701524
ILMN_1682501	CNOT1	CCR4-NOT transcription complex, subunit 1	0.328754	7.62413	6.2318e-06	0.000701524
ILMN_1775814	GHR	growth hormone receptor	0.376105	7.76145	6.24002e-06	0.000701524
ILMN_1790650	FOPNL	FGFR1OP N-terminal like	-0.568214	9.53095	6.25277e-06	0.000701524
ILMN_2412384	CCNE2	cyclin E2	1.06829	9.07935	6.286e-06	0.00070176
ILMN_1878019	DOK6	docking protein 6	-0.603008	8.1304	6.37558e-06	0.000708255
ILMN_1680781	PCNXL4	pecanex-like 4 (Drosophila)	-0.579836	9.08296	6.4927e-06	0.000716814
ILMN_1656399	TCEAL8	transcription elongation factor A (SII)-like 8	-0.297069	8.44005	6.5162e-06	0.000716814
ILMN_3224926	RBM47	RNA binding motif protein 47	-0.522448	8.77587	6.71711e-06	0.000735327
ILMN_1789364	ZNF789	zinc finger protein 789	1.07255	9.757	6.78733e-06	0.000739426
ILMN_2358626	ADK	adenosine kinase	0.475382	9.19492	6.89331e-06	0.000747361
ILMN_1715638	GAGE4	G antigen 4	0.536386	7.68524	6.98288e-06	0.000753449
ILMN_1691181	TMX1	thioredoxin-related transmembrane protein 1	0.689671	8.96753	7.01665e-06	0.000753488
ILMN_1724658	BNIP3	BCL2/adenovirus E1B 19kDa interacting protein 3	0.571845	9.48261	7.25333e-06	0.000775212
ILMN_1811264	C15orf57	chromosome 15 open reading frame 57	-0.688496	9.11901	7.3301e-06	0.000779722
ILMN_1743219	CA11	carbonic anhydrase XI	-0.536973	8.32448	7.4191e-06	0.000785484
ILMN_2364022	SLC16A3	solute carrier family 16 (monocarboxylate transporter), member 3	0.567948	7.93712	7.45676e-06	0.000785783
ILMN_1744046	DIAPH2	diaphanous-related formin 2	-0.322759	8.17577	7.55602e-06	0.000792538
ILMN_1656145	GOT1	glutamic-oxaloacetic transaminase 1, soluble	0.742718	10.4724	7.71682e-06	0.000802051
ILMN_1708672	ACAT2	acetyl-CoA acetyltransferase 2	0.830263	10.68	7.71784e-06	0.000802051
ILMN_1744830	ARHGAP11A	Rho GTPase activating protein 11A	0.269867	7.5203	7.86444e-06	0.000813537
ILMN_1767848	PCMTD2	protein-L-isoaspartate (D-aspartate) O-methyltransferase domain containing 2	-0.662878	8.97789	7.95459e-06	0.000819104
ILMN_1739161	PPAP2A	phosphatidic acid phosphatase type 2A	1.52409	10.2015	8.00493e-06	0.000820542
ILMN_1753243	DNAJB11	DnaJ (Hsp40) homolog, subfamily B, member 11	1.13997	10.8275	8.29055e-06	0.000845974
ILMN_1753607	PNO1	partner of NOB1 homolog (S. cerevisiae)	0.31913	7.84993	8.47184e-06	0.000856396
ILMN_1878029	NA	NA	-0.836062	8.42091	8.50786e-06	0.000856396
ILMN_1801118	SNRNP25	small nuclear ribonucleoprotein 25kDa (U11/U12)	1.01631	10.8101	8.5459e-06	0.000856396
ILMN_1706859	SMDT1	single-pass membrane protein with aspartate-rich tail 1	-0.737563	8.17256	8.56251e-06	0.000856396
ILMN_1694268	HES6	hes family bHLH transcription factor 6	0.799718	8.32581	8.58256e-06	0.000856396
ILMN_1736969	SLITRK3	SLIT and NTRK-like family, member 3	-0.508615	7.71751	8.65041e-06	0.000859363
ILMN_1681437	DCXR	dicarbonyl/L-xylulose reductase	1.05554	10.0683	8.72549e-06	0.00086302
ILMN_2298511	BOLA2	bolA family member 2	0.401963	7.79511	8.93877e-06	0.000874102
ILMN_1719498	EPHX4	epoxide hydrolase 4	0.538585	8.04483	8.95126e-06	0.000874102
ILMN_2363586	SDCBP	syndecan binding protein (syntenin)	-0.72478	8.73181	8.99338e-06	0.000874102
ILMN_2248589	DHX40	DEAH (Asp-Glu-Ala-His) box polypeptide 40	-0.498292	9.97997	9.01281e-06	0.000874102
ILMN_3241051	RPL32P18	ribosomal protein L32 pseudogene 18	-0.709367	11.5128	9.03134e-06	0.000874102
ILMN_2359789	RAC1	ras-related C3 botulinum toxin substrate 1 (rho family, small GTP binding protein Rac1)	-1.29238	11.7516	9.10623e-06	0.000875876
ILMN_2078995	CSRNP3	cysteine-serine-rich nuclear protein 3	-0.508315	7.65085	9.12735e-06	0.000875876
ILMN_2119945	NDUFB3	NADH dehydrogenase (ubiquinone) 1 beta subcomplex, 3, 12kDa	0.607029	12.0873	9.29391e-06	0.000885299
ILMN_2208495	CERS5	ceramide synthase 5	-0.462508	8.561	9.37965e-06	0.000885299
ILMN_3244090	GAGE12H	G antigen 12H	0.379062	7.59971	9.38168e-06	0.000885299
ILMN_2158705	ACYP2	acylphosphatase 2, muscle type	-0.437133	8.48761	9.42177e-06	0.000885299
ILMN_3256004	NA	NA	0.843251	12.078	9.45284e-06	0.000885299
ILMN_1810127	ZNF789	zinc finger protein 789	0.81148	9.75197	9.46117e-06	0.000885299
ILMN_3215206	NA	NA	0.474488	8.45236	9.50035e-06	0.000885299
ILMN_1700380	ATP6V0A2	ATPase, H+ transporting, lysosomal V0 subunit a2	0.664365	7.98457	9.59866e-06	0.00088784
ILMN_1772743	PIGK	phosphatidylinositol glycan anchor biosynthesis, class K	0.924251	8.83347	9.64303e-06	0.00088784
ILMN_1681703	FOXO3	forkhead box O3	-0.5973	9.6653	9.65326e-06	0.00088784
ILMN_2386818	URGCP	upregulator of cell proliferation	-0.5352	8.98055	9.71428e-06	0.00088784
ILMN_1842582	NA	NA	-0.784948	8.72686	9.73093e-06	0.00088784
ILMN_1802603	NA	NA	-0.526169	8.95618	9.76384e-06	0.00088784
ILMN_1785891	PRKD1	protein kinase D1	-1.0058	8.37244	9.83329e-06	0.000890247
ILMN_1679838	WBP5	WW domain binding protein 5	-0.561045	9.28731	9.88053e-06	0.000890247
ILMN_1889229	NA	NA	-0.51701	8.309	9.92667e-06	0.000890247
ILMN_1741131	CHRNB1	cholinergic receptor, nicotinic, beta 1 (muscle)	-0.568959	8.36712	9.94821e-06	0.000890247
ILMN_1805512	WDR13	WD repeat domain 13	-0.976728	9.18502	1.00908e-05	0.000899441
ILMN_2150402	TMEM64	transmembrane protein 64	0.385702	7.58535	1.02865e-05	0.00091192
ILMN_1787345	FKBP11	FK506 binding protein 11, 19 kDa	-0.664943	8.79361	1.04197e-05	0.00091192
ILMN_3302919	MYOF	myoferlin	-0.641756	7.85315	1.0453e-05	0.00091192
ILMN_1770589	NDUFB4	NADH dehydrogenase (ubiquinone) 1 beta subcomplex, 4, 15kDa	0.475563	7.7825	1.04557e-05	0.00091192
ILMN_1764362	LYAR	Ly1 antibody reactive	0.587591	9.60047	1.04583e-05	0.00091192
ILMN_1898723	SLC9A1	solute carrier family 9, subfamily A (NHE1, cation proton antiporter 1), member 1	-0.703017	8.56373	1.04748e-05	0.00091192
ILMN_1679800	BRIX1	BRX1, biogenesis of ribosomes, homolog (S. cerevisiae)	0.738436	10.3195	1.05139e-05	0.00091192
ILMN_1750518	NA	NA	0.95143	10.5035	1.05829e-05	0.000914389
ILMN_1790309	PINX1	PIN2/TERF1 interacting, telomerase inhibitor 1	0.419811	8.19278	1.07058e-05	0.000920601
ILMN_1853876	TMEM64	transmembrane protein 64	1.21272	8.43553	1.07365e-05	0.000920601
ILMN_2205896	MEIS3P1	Meis homeobox 3 pseudogene 1	-0.385587	7.91809	1.08825e-05	0.000928426
ILMN_3176403	NA	NA	0.658779	12.1275	1.09235e-05	0.000928426
ILMN_1739450	NFE2L1	nuclear factor, erythroid 2-like 1	-0.554916	8.63709	1.09512e-05	0.000928426
ILMN_3191227	NA	NA	0.518282	7.91052	1.10371e-05	0.000929973
ILMN_1664660	GAGE12G	G antigen 12G	0.483703	7.65767	1.10631e-05	0.000929973
ILMN_1695491	WDYHV1	WDYHV motif containing 1	0.455467	8.63531	1.10932e-05	0.000929973
ILMN_1680314	TXN	thioredoxin	0.803045	12.1496	1.12117e-05	0.000936427
ILMN_1659017	C11orf74	chromosome 11 open reading frame 74	-0.45684	8.51949	1.14034e-05	0.000947718
ILMN_2365686	ALG8	ALG8, alpha-1,3-glucosyltransferase	0.684979	9.02986	1.14368e-05	0.000947718
ILMN_1775170	MT1X	metallothionein 1X	1.7965	9.0211	1.1473e-05	0.000947718
ILMN_1663577	S100PBP	S100P binding protein	0.38014	7.93601	1.17386e-05	0.000966117
ILMN_1709681	GABRB3	gamma-aminobutyric acid (GABA) A receptor, beta 3	-0.450892	8.7833	1.18401e-05	0.00097093
ILMN_1663042	SDC4	syndecan 4	-0.355565	7.78278	1.20624e-05	0.000985573
ILMN_1770048	DPH5	diphthamide biosynthesis 5	-0.779471	9.28714	1.21274e-05	0.000987309
ILMN_2042595	PCM1	pericentriolar material 1	-0.431217	9.8799	1.22258e-05	0.000991742
ILMN_1656335	RIT1	Ras-like without CAAX 1	-0.822653	8.68426	1.23081e-05	0.000994841
ILMN_2404906	SGOL1	shugoshin-like 1 (S. pombe)	0.507677	7.78992	1.24487e-05	0.000995898
ILMN_1717599	CNTN3	contactin 3 (plasmacytoma associated)	-0.413877	7.76985	1.25234e-05	0.000995898
ILMN_1791002	SKP2	S-phase kinase-associated protein 2, E3 ubiquitin protein ligase	0.556153	8.02744	1.25425e-05	0.000995898
ILMN_3215712	NA	NA	-1.03263	12.0364	1.25469e-05	0.000995898
ILMN_1786658	BOLA3	bolA family member 3	0.857569	12.0629	1.25726e-05	0.000995898
ILMN_1792409	AMOT	angiomotin	-0.589381	8.87135	1.25862e-05	0.000995898
ILMN_3208140	NA	NA	0.459614	8.04903	1.26653e-05	0.000998657
ILMN_3199609	NA	NA	0.614257	9.30046	1.27181e-05	0.000999326
ILMN_1753719	GTF2A2	general transcription factor IIA, 2, 12kDa	0.699952	11.1458	1.29553e-05	0.00101404
ILMN_1783832	GAGE6	G antigen 6	0.256478	7.49423	1.29953e-05	0.00101404
ILMN_3238740	CENPBD1	CENPB DNA-binding domains containing 1	-0.390963	8.12864	1.31327e-05	0.00101857
ILMN_1813938	CHCHD4	coiled-coil-helix-coiled-coil-helix domain containing 4	0.750062	9.71912	1.31437e-05	0.00101857
ILMN_1811799	TAS2R10	taste receptor, type 2, member 10	-0.409312	7.86695	1.33018e-05	0.00102455
ILMN_1735499	DCBLD2	discoidin, CUB and LCCL domain containing 2	-0.895088	8.50576	1.33117e-05	0.00102455
ILMN_1680757	LRRC26	leucine rich repeat containing 26	1.33974	9.03119	1.33715e-05	0.00102565
ILMN_1688639	FBXL2	F-box and leucine-rich repeat protein 2	-0.533	8.0906	1.35975e-05	0.00103744
ILMN_1750693	SSR1	signal sequence receptor, alpha	0.439112	9.29485	1.36543e-05	0.00103744
ILMN_1739645	ANLN	anillin, actin binding protein	0.592834	7.88849	1.36956e-05	0.00103744
ILMN_1681972	TMEM69	transmembrane protein 69	-0.871146	9.65381	1.37453e-05	0.00103744
ILMN_2301624	MACF1	microtubule-actin crosslinking factor 1	-0.54569	8.79803	1.37552e-05	0.00103744
ILMN_1675674	UBE4B	ubiquitination factor E4B	-0.564787	8.39029	1.38348e-05	0.0010384
ILMN_1743397	PIGW	phosphatidylinositol glycan anchor biosynthesis, class W	0.413227	8.03503	1.38648e-05	0.0010384
ILMN_1765684	C19orf70	chromosome 19 open reading frame 70	0.588877	10.5073	1.39062e-05	0.0010384
ILMN_2277676	ERCC1	excision repair cross-complementation group 1	-0.707644	8.78032	1.40975e-05	0.00104922
ILMN_1699631	GATS	GATS, stromal antigen 3 opposite strand	-0.815161	9.89139	1.41749e-05	0.00105053
ILMN_2389273	FXR1	fragile X mental retardation, autosomal homolog 1	-0.985919	9.67858	1.42083e-05	0.00105053
ILMN_1826531	ATXN7L3B	ataxin 7-like 3B	-0.981129	10.2904	1.43856e-05	0.00106016
ILMN_1758816	UGT8	UDP glycosyltransferase 8	0.43247	8.07969	1.45531e-05	0.00106902
ILMN_3282436	NA	NA	-1.22943	9.99056	1.47301e-05	0.0010785
ILMN_2188862	GDF15	growth differentiation factor 15	1.34079	9.61263	1.48208e-05	0.00108163
ILMN_2376194	CAMK2B	calcium/calmodulin-dependent protein kinase II beta	-1.17062	8.65705	1.49742e-05	0.0010893
ILMN_1782633	BOLA2	bolA family member 2	1.18724	11.0113	1.50648e-05	0.00109215
ILMN_1778890	LRR1	leucine rich repeat protein 1	0.665869	8.25239	1.51102e-05	0.00109215
ILMN_1700306	OCIAD2	OCIA domain containing 2	-1.06955	10.1208	1.56391e-05	0.00112567
ILMN_1706958	PCNA	proliferating cell nuclear antigen	0.611932	7.93624	1.56739e-05	0.00112567
ILMN_3301324	NA	NA	-0.586376	13.361	1.58093e-05	0.00112622
ILMN_1712269	ZNF605	zinc finger protein 605	-0.359836	7.90263	1.58271e-05	0.00112622
ILMN_2381753	G3BP2	GTPase activating protein (SH3 domain) binding protein 2	-1.01438	9.63305	1.58313e-05	0.00112622
ILMN_1798081	PTPRF	protein tyrosine phosphatase, receptor type, F	-0.825155	10.289	1.60034e-05	0.00113489
ILMN_1709132	ELP2	elongator acetyltransferase complex subunit 2	-0.63822	9.37146	1.62903e-05	0.0011516
ILMN_2038776	TXN	thioredoxin	0.863119	12.9029	1.63617e-05	0.00115304
ILMN_1669210	SNORD16	small nucleolar RNA, C/D box 16	1.45033	8.48724	1.64441e-05	0.00115523
ILMN_1651358	HBE1	hemoglobin, epsilon 1	-0.282178	7.76206	1.65262e-05	0.0011574
ILMN_1748241	CENPP	centromere protein P	0.376497	7.59204	1.66168e-05	0.00116014
ILMN_1788166	TTK	TTK protein kinase	0.66881	8.16502	1.66992e-05	0.00116229
ILMN_1752968	LAMB2	laminin, beta 2 (laminin S)	-0.77274	8.64495	1.67565e-05	0.0011627
ILMN_1685608	NPTX2	neuronal pentraxin II	0.370534	7.8425	1.69622e-05	0.00117336
ILMN_1661945	SLIRP	SRA stem-loop interacting RNA binding protein	0.621971	12.5845	1.71949e-05	0.00118046
ILMN_1724986	WDR53	WD repeat domain 53	0.343619	8.04801	1.72024e-05	0.00118046
ILMN_2312719	EXOSC9	exosome component 9	0.554511	8.19208	1.72219e-05	0.00118046
ILMN_2415748	WSB1	WD repeat and SOCS box containing 1	-0.831787	10.1437	1.73667e-05	0.00118678
ILMN_1739144	SI	sucrase-isomaltase (alpha-glucosidase)	-0.728749	7.75739	1.74575e-05	0.00118938
ILMN_2189424	MRPL20	mitochondrial ribosomal protein L20	0.890844	9.368	1.78721e-05	0.00121395
ILMN_3241118	NA	NA	-0.69101	8.64872	1.80201e-05	0.0012175
ILMN_1760741	NDUFA9	NADH dehydrogenase (ubiquinone) 1 alpha subcomplex, 9, 39kDa	0.492962	10.6597	1.80424e-05	0.0012175
ILMN_1759277	OIP5	Opa interacting protein 5	0.67087	7.99458	1.80862e-05	0.0012175
ILMN_1709032	FYCO1	FYVE and coiled-coil domain containing 1	-0.974126	9.3361	1.84418e-05	0.00123409
ILMN_1708151	LAGE3	L antigen family, member 3	0.822493	10.9135	1.84421e-05	0.00123409
ILMN_2415776	WWOX	WW domain containing oxidoreductase	0.414701	8.11034	1.85479e-05	0.0012375
ILMN_1768480	VGLL4	vestigial-like family member 4	-0.93694	9.6004	1.8617e-05	0.00123844
ILMN_1753950	ZNF326	zinc finger protein 326	0.312573	7.71818	1.86955e-05	0.00124
ILMN_1665049	SPG11	spastic paraplegia 11 (autosomal recessive)	-0.6582	9.15976	1.87537e-05	0.00124022
ILMN_2330861	SMC4	structural maintenance of chromosomes 4	0.907795	9.76826	1.90288e-05	0.00125148
ILMN_1712803	CCNB1	cyclin B1	0.503841	7.79141	1.90387e-05	0.00125148
ILMN_1703852	EFNB2	ephrin-B2	-0.718335	9.4929	1.90905e-05	0.00125148
ILMN_2073604	EBP	emopamil binding protein (sterol isomerase)	0.784173	10.332	1.91643e-05	0.00125268
ILMN_1799516	DNAJC9	DnaJ (Hsp40) homolog, subfamily C, member 9	1.40076	9.95909	1.94808e-05	0.00126969
ILMN_1914927	MMP16	matrix metallopeptidase 16 (membrane-inserted)	-0.849818	9.31978	1.96918e-05	0.00127974
ILMN_3241834	NA	NA	-0.417759	8.6904	1.98073e-05	0.00128355
ILMN_1652434	MTHFD2L	methylenetetrahydrofolate dehydrogenase (NADP+ dependent) 2-like	0.545964	8.1129	1.99607e-05	0.00128784
ILMN_1782705	GAGE5	G antigen 5	0.408994	7.57808	1.99877e-05	0.00128784
ILMN_1739032	TMEM70	transmembrane protein 70	0.603922	8.57321	2.06991e-05	0.00132987
ILMN_2398408	TCEAL1	transcription elongation factor A (SII)-like 1	-0.712536	8.45525	2.09941e-05	0.00134126
ILMN_1747911	CDK1	cyclin-dependent kinase 1	0.788982	8.07937	2.09952e-05	0.00134126
ILMN_1674097	GAGE2B	G antigen 2B	0.364435	7.6001	2.16509e-05	0.00137924
ILMN_1673673	PBK	PDZ binding kinase	1.57301	9.19631	2.2271e-05	0.00141474
ILMN_2388507	AKT1	v-akt murine thymoma viral oncogene homolog 1	-0.449621	9.8246	2.2736e-05	0.00144022
ILMN_1787280	AUNIP	aurora kinase A and ninein interacting protein	0.837412	7.79414	2.28604e-05	0.00144137
ILMN_2366710	UQCR10	ubiquinol-cytochrome c reductase, complex III subunit X	0.576507	8.37619	2.2882e-05	0.00144137
ILMN_1734198	RNGTT	RNA guanylyltransferase and 5'-phosphatase	0.498045	8.94606	2.2956e-05	0.00144201
ILMN_1773865	HSPA5	heat shock 70kDa protein 5 (glucose-regulated protein, 78kDa)	0.917742	8.72594	2.31027e-05	0.00144719
ILMN_1705231	SLCO2A1	solute carrier organic anion transporter family, member 2A1	0.795474	8.56876	2.3302e-05	0.00145563
ILMN_3251560	TMEM167A	transmembrane protein 167A	0.7089	8.82474	2.34761e-05	0.00146246
ILMN_1756326	CKS2	CDC28 protein kinase regulatory subunit 2	1.14035	9.35259	2.36958e-05	0.00146883
ILMN_1727574	ZNF827	zinc finger protein 827	-0.557569	7.86436	2.37087e-05	0.00146883
ILMN_1767658	RRS1	RRS1 ribosome biogenesis regulator homolog (S. cerevisiae)	0.402821	9.57094	2.38411e-05	0.00147299
ILMN_1795428	WDR59	WD repeat domain 59	-0.651735	9.47714	2.39656e-05	0.00147373
ILMN_1777794	PRKCSH	protein kinase C substrate 80K-H	-0.74381	9.44735	2.40051e-05	0.00147373
ILMN_1702835	SH3BGRL	SH3 domain binding glutamate-rich protein like	-0.721401	8.36892	2.41052e-05	0.00147373
ILMN_1789809	NA	NA	-0.696381	12.2571	2.41145e-05	0.00147373
ILMN_3261938	NA	NA	0.334023	7.76069	2.4443e-05	0.00148641
ILMN_1809495	COX8A	cytochrome c oxidase subunit VIIIA (ubiquitous)	0.645624	13.1568	2.44974e-05	0.00148641
ILMN_1676393	ATP5G1	ATP synthase, H+ transporting, mitochondrial Fo complex, subunit C1 (subunit 9)	0.932151	11.6631	2.45197e-05	0.00148641
ILMN_1731349	HOXA13	homeobox A13	-0.270964	7.49947	2.46789e-05	0.00149205
ILMN_1769299	MTMR11	myotubularin related protein 11	-0.757591	8.80088	2.47867e-05	0.00149456
ILMN_1762115	CRYZL1	crystallin, zeta (quinone reductase)-like 1	-0.490655	8.78303	2.49243e-05	0.00149885
ILMN_1789436	DENND1B	DENN/MADD domain containing 1B	-1.24719	9.4685	2.5001e-05	0.00149946
ILMN_1663037	LRRC4C	leucine rich repeat containing 4C	-0.630006	7.82711	2.54344e-05	0.00152141
ILMN_1800590	BBS1	Bardet-Biedl syndrome 1	-0.885978	8.52367	2.55146e-05	0.00152217
ILMN_2396982	BCL2L12	BCL2-like 12 (proline rich)	1.05781	9.87481	2.56533e-05	0.00152463
ILMN_1790680	PDE6D	phosphodiesterase 6D, cGMP-specific, rod, delta	0.307566	8.47864	2.5691e-05	0.00152463
ILMN_3188106	CYTH2	cytohesin 2	-0.812857	9.23433	2.5912e-05	0.00153371
ILMN_1739876	RAB3GAP1	RAB3 GTPase activating protein subunit 1 (catalytic)	-0.499668	8.67594	2.60675e-05	0.00153887
ILMN_3240843	LINC01139	long intergenic non-protein coding RNA 1139	-1.06257	8.65926	2.61358e-05	0.00153887
ILMN_3233442	NA	NA	-0.706362	8.66143	2.62664e-05	0.00154254
ILMN_1723944	TARP	TCR gamma alternate reading frame protein	0.446463	7.56512	2.64446e-05	0.00154897
ILMN_2293374	TOP1MT	topoisomerase (DNA) I, mitochondrial	-0.6388	8.36811	2.67721e-05	0.00156409
ILMN_1724666	INADL	InaD-like (Drosophila)	-0.588661	8.30606	2.68816e-05	0.00156642
ILMN_1733669	CDH18	cadherin 18, type 2	-0.481724	7.53726	2.70851e-05	0.00157323
ILMN_1720526	CENPN	centromere protein N	0.99838	10.5145	2.71378e-05	0.00157323
ILMN_2057981	ZC2HC1A	zinc finger, C2HC-type containing 1A	-0.349161	8.56922	2.76056e-05	0.00159624
ILMN_1659343	BOLA2	bolA family member 2	1.08295	11.9982	2.77685e-05	0.00159783
ILMN_1719032	LSM3	LSM3 homolog, U6 small nuclear RNA associated (S. cerevisiae)	0.767612	11.6647	2.77748e-05	0.00159783
ILMN_1912185	GPC6	glypican 6	-0.477919	8.24647	2.79731e-05	0.00160514
ILMN_2153373	LRBA	LPS-responsive vesicle trafficking, beach and anchor containing	-0.73253	9.1362	2.81411e-05	0.00160591
ILMN_1655930	ELL2	elongation factor, RNA polymerase II, 2	0.704016	8.17404	2.81845e-05	0.00160591
ILMN_1796305	UPF2	UPF2 regulator of nonsense transcripts homolog (yeast)	-0.451005	8.28591	2.82001e-05	0.00160591
ILMN_2384056	GPER1	G protein-coupled estrogen receptor 1	-0.838089	8.99343	2.84521e-05	0.0016142
ILMN_1676091	NA	NA	-1.00895	11.5561	2.84889e-05	0.0016142
ILMN_3251691	POLR3G	polymerase (RNA) III (DNA directed) polypeptide G (32kD)	0.341884	7.65662	2.8579e-05	0.00161525
ILMN_2103547	GOLGA8B	golgin A8 family, member B	-0.791621	9.03195	2.8901e-05	0.00162329
ILMN_1801421	EMD	emerin	0.784905	10.4124	2.89394e-05	0.00162329
ILMN_1685954	HMBS	hydroxymethylbilane synthase	0.482094	8.82746	2.89706e-05	0.00162329
ILMN_2339779	ATP6V1E1	ATPase, H+ transporting, lysosomal 31kDa, V1 subunit E1	0.619565	10.8017	2.90092e-05	0.00162329
ILMN_1681754	GGH	gamma-glutamyl hydrolase (conjugase, folylpolygammaglutamyl hydrolase)	0.737068	9.17739	2.92327e-05	0.00162623
ILMN_1759325	C16orf91	chromosome 16 open reading frame 91	0.430355	8.78173	2.92385e-05	0.00162623
ILMN_1659843	DNAJC3	DnaJ (Hsp40) homolog, subfamily C, member 3	0.234899	7.64906	2.92781e-05	0.00162623
ILMN_3300744	NA	NA	0.690949	9.62171	2.96147e-05	0.00163742
ILMN_3237507	ATXN7L3B	ataxin 7-like 3B	-0.881716	10.2052	2.9716e-05	0.00163742
ILMN_1785356	DENND5A	DENN/MADD domain containing 5A	-0.71996	8.56742	2.97331e-05	0.00163742
ILMN_1767422	POLR1D	polymerase (RNA) I polypeptide D, 16kDa	-1.05347	12.0302	2.9827e-05	0.00163742
ILMN_2411190	SMC2	structural maintenance of chromosomes 2	0.461399	7.96352	2.98426e-05	0.00163742
ILMN_2382829	PRDX2	peroxiredoxin 2	0.836067	10.5647	3.07297e-05	0.001682
ILMN_1790807	XPC	xeroderma pigmentosum, complementation group C	-0.661576	9.75769	3.0917e-05	0.00168582
ILMN_1811472	KIF23	kinesin family member 23	0.752118	8.32301	3.09489e-05	0.00168582
ILMN_2048700	ATAD2	ATPase family, AAA domain containing 2	0.887083	9.12828	3.11617e-05	0.00169332
ILMN_2338323	CDC25B	cell division cycle 25B	0.998453	9.91217	3.13237e-05	0.00169803
ILMN_3304022	NA	NA	-0.767235	12.124	3.16898e-05	0.00171376
ILMN_2415144	SP110	SP110 nuclear body protein	-0.81284	8.21872	3.20495e-05	0.00172527
ILMN_2072296	CKS2	CDC28 protein kinase regulatory subunit 2	1.34542	10.0142	3.20557e-05	0.00172527
ILMN_2092664	ADSS	adenylosuccinate synthase	0.525382	9.00381	3.22444e-05	0.00172721
ILMN_1761242	COMMD1	copper metabolism (Murr1) domain containing 1	0.60903	9.8308	3.22448e-05	0.00172721
ILMN_1716608	NGF	nerve growth factor (beta polypeptide)	0.332617	7.48996	3.23667e-05	0.00172962
ILMN_1738420	TMEM201	transmembrane protein 201	0.261378	7.53682	3.26318e-05	0.00173697
ILMN_3279219	NA	NA	0.970698	9.3839	3.26614e-05	0.00173697
ILMN_2371964	MRPS12	mitochondrial ribosomal protein S12	0.910182	11.1639	3.29384e-05	0.00173697
ILMN_1754121	CSK	c-src tyrosine kinase	-0.653788	8.99269	3.29388e-05	0.00173697
ILMN_1731418	SP110	SP110 nuclear body protein	-0.86129	8.16793	3.29685e-05	0.00173697
ILMN_1806631	NA	NA	0.309651	8.24338	3.30373e-05	0.00173697
ILMN_1790533	PHACTR2	phosphatase and actin regulator 2	-0.362118	8.37243	3.30434e-05	0.00173697
ILMN_1652631	GLIPR2	GLI pathogenesis-related 2	0.636423	8.31378	3.32174e-05	0.00174041
ILMN_3234456	TSTD1	thiosulfate sulfurtransferase (rhodanese)-like domain containing 1	-0.467664	8.18389	3.3283e-05	0.00174041
ILMN_1709484	BLM	Bloom syndrome, RecQ helicase-like	0.444385	7.68073	3.33403e-05	0.00174041
ILMN_1703471	ATF6	activating transcription factor 6	-0.725133	8.99219	3.38724e-05	0.0017641
ILMN_1815882	HNRNPA1	heterogeneous nuclear ribonucleoprotein A1	-0.866063	8.63443	3.42135e-05	0.00177443
ILMN_1723685	PCDHB10	protocadherin beta 10	-0.305637	7.49357	3.42281e-05	0.00177443
ILMN_1688606	RNFT1	ring finger protein, transmembrane 1	-0.716425	8.31163	3.44471e-05	0.00177984
ILMN_1756501	ST6GAL1	ST6 beta-galactosamide alpha-2,6-sialyltranferase 1	-0.795064	8.74519	3.44903e-05	0.00177984
ILMN_1712095	FOXO4	forkhead box O4	-1.61902	8.54993	3.46444e-05	0.00177989
ILMN_3275590	NA	NA	0.847696	11.5394	3.46491e-05	0.00177989
ILMN_2047599	TMEM50B	transmembrane protein 50B	0.798364	9.08999	3.50416e-05	0.00179558
ILMN_1696383	POP4	processing of precursor 4, ribonuclease P/MRP subunit (S. cerevisiae)	0.239706	7.61001	3.51572e-05	0.00179558
ILMN_1654609	EPB41L4A-AS1	EPB41L4A antisense RNA 1	-1.49832	11.2335	3.51934e-05	0.00179558
ILMN_2413650	STIL	SCL/TAL1 interrupting locus	0.400805	7.67334	3.53167e-05	0.0017978
ILMN_1730260	N6AMT2	N-6 adenine-specific DNA methyltransferase 2 (putative)	0.468152	8.38427	3.55499e-05	0.00180289
ILMN_1769091	PRCP	prolylcarboxypeptidase (angiotensinase C)	-0.853233	9.11316	3.55766e-05	0.00180289
ILMN_1797181	NA	NA	0.298473	8.92731	3.56686e-05	0.0018035
ILMN_1776216	MMGT1	membrane magnesium transporter 1	0.72261	9.46241	3.60168e-05	0.00181704
ILMN_2383693	UPF2	UPF2 regulator of nonsense transcripts homolog (yeast)	-0.403141	9.77578	3.61838e-05	0.00182139
ILMN_1673899	FAM57A	family with sequence similarity 57, member A	0.600125	8.98919	3.66577e-05	0.00184113
ILMN_2171295	CDK14	cyclin-dependent kinase 14	-1.09343	8.36818	3.68906e-05	0.00184534
ILMN_1805828	VRK1	vaccinia related kinase 1	0.498606	7.85489	3.69052e-05	0.00184534
ILMN_2137084	LIN9	lin-9 homolog (C. elegans)	0.628896	8.02287	3.77633e-05	0.00188407
ILMN_1769566	ATG3	autophagy related 3	0.419854	10.2825	3.80655e-05	0.00189373
ILMN_1672605	MTURN	maturin, neural progenitor differentiation regulator homolog (Xenopus)	-0.806626	8.48355	3.81248e-05	0.00189373
ILMN_1657682	GFM1	G elongation factor, mitochondrial 1	0.591218	9.01468	3.82138e-05	0.00189398
ILMN_2177090	NBPF11	neuroblastoma breakpoint family, member 11	-0.828372	10.5682	3.85359e-05	0.00190222
ILMN_1758941	REEP5	receptor accessory protein 5	-0.930604	9.95039	3.85489e-05	0.00190222
ILMN_1669497	OSBPL10	oxysterol binding protein-like 10	-0.399434	7.92188	3.87056e-05	0.00190227
ILMN_2085722	ING2	inhibitor of growth family, member 2	0.3897	8.77535	3.87185e-05	0.00190227
ILMN_1678300	NA	NA	0.96069	8.88571	3.89329e-05	0.00190864
ILMN_1771003	HAUS4	HAUS augmin-like complex, subunit 4	-0.642427	9.45462	3.91284e-05	0.00191407
ILMN_1764861	ISOC1	isochorismatase domain containing 1	0.615031	8.11055	3.93679e-05	0.00192161
ILMN_1764770	OXNAD1	oxidoreductase NAD-binding domain containing 1	0.268239	7.69519	3.94751e-05	0.00192269
ILMN_1655876	TMEM159	transmembrane protein 159	-0.46783	8.05517	4.01592e-05	0.00195179
ILMN_3291709	NA	NA	0.760119	12.0639	4.03779e-05	0.0019582
ILMN_1717165	IGBP1	immunoglobulin (CD79A) binding protein 1	-0.959982	9.46741	4.10316e-05	0.00198563
ILMN_2082585	SNAI2	snail family zinc finger 2	0.82742	8.6977	4.12153e-05	0.00199025
ILMN_1671326	AGO1	argonaute RISC catalytic component 1	-0.427468	7.94403	4.17976e-05	0.00200654
ILMN_1707627	TPI1	triosephosphate isomerase 1	0.88466	12.4167	4.17979e-05	0.00200654
ILMN_1804329	TUSC2	tumor suppressor candidate 2	0.493075	8.17588	4.18195e-05	0.00200654
ILMN_2333766	PPIP5K1	diphosphoinositol pentakisphosphate kinase 1	-0.412157	8.36303	4.21197e-05	0.00201665
ILMN_1695706	H3F3B	H3 histone, family 3B (H3.3B)	0.932539	9.96266	4.29207e-05	0.00205064
ILMN_3224934	PNISR	PNN-interacting serine/arginine-rich protein	-0.601077	9.63384	4.32503e-05	0.00206202
ILMN_1715703	DALRD3	DALR anticodon binding domain containing 3	-0.366394	8.08782	4.34634e-05	0.00206781
ILMN_1699072	FLJ46010	FLJ46010 protein	-0.531207	7.90353	4.35638e-05	0.00206823
ILMN_1704529	PPIA	peptidylprolyl isomerase A (cyclophilin A)	0.249588	7.85804	4.37183e-05	0.00206941
ILMN_1729144	EBAG9	estrogen receptor binding site associated, antigen, 9	0.379821	7.74597	4.37723e-05	0.00206941
ILMN_3248384	PRAC1	prostate cancer susceptibility candidate 1	-1.39692	11.3333	4.39484e-05	0.0020697
ILMN_1807633	HRSP12	heat-responsive protein 12	-0.57546	9.12751	4.39636e-05	0.0020697
ILMN_1815923	MIEF2	mitochondrial elongation factor 2	0.859867	8.06046	4.40538e-05	0.0020697
ILMN_1761969	DERL2	derlin 2	0.545709	8.61531	4.41864e-05	0.00207161
ILMN_1666670	RBX1	ring-box 1, E3 ubiquitin protein ligase	0.551699	9.17467	4.56029e-05	0.0021277
ILMN_1901769	NA	NA	-0.507769	8.28589	4.56191e-05	0.0021277
ILMN_3258795	FAM13B	family with sequence similarity 13, member B	-0.290889	8.7602	4.56656e-05	0.0021277
ILMN_1800796	RPL37	ribosomal protein L37	-0.880852	9.42922	4.59597e-05	0.00213698
ILMN_1749213	SDF2L1	stromal cell-derived factor 2-like 1	1.38001	10.456	4.61751e-05	0.00213785
ILMN_1697998	MTFR2	mitochondrial fission regulator 2	0.450798	7.69063	4.62439e-05	0.00213785
ILMN_1700081	FST	follistatin	-0.539825	7.79678	4.62627e-05	0.00213785
ILMN_2166457	HPGD	hydroxyprostaglandin dehydrogenase 15-(NAD)	0.723975	8.22924	4.6434e-05	0.00214138
ILMN_1814333	SERPINI1	serpin peptidase inhibitor, clade I (neuroserpin), member 1	-1.00232	8.88343	4.67181e-05	0.00215008
ILMN_1770466	ATP5G3	ATP synthase, H+ transporting, mitochondrial Fo complex, subunit C3 (subunit 9)	0.257133	7.72827	4.68753e-05	0.00215292
ILMN_1734276	PMEPA1	prostate transmembrane protein, androgen induced 1	1.53273	10.6312	4.74411e-05	0.00217448
ILMN_1764549	UBE3A	ubiquitin protein ligase E3A	-0.415763	9.04137	4.79145e-05	0.00219172
ILMN_1785265	PLS3	plastin 3	-0.369649	8.74624	4.80395e-05	0.00219299
ILMN_3181695	NA	NA	0.900035	11.029	4.81715e-05	0.00219458
ILMN_3234142	LINC00623	long intergenic non-protein coding RNA 623	-0.810323	7.9659	4.84671e-05	0.00220359
ILMN_1739297	GALNT4	UDP-N-acetyl-alpha-D-galactosamine:polypeptide N-acetylgalactosaminyltransferase 4 (GalNAc-T4)	-0.561282	8.3415	4.85786e-05	0.00220422
ILMN_1737195	CENPK	centromere protein K	0.573336	8.00435	4.91554e-05	0.00222591
ILMN_1681340	HSPB11	heat shock protein family B (small), member 11	0.641353	8.53277	4.96863e-05	0.00224544
ILMN_1796629	EDNRA	endothelin receptor type A	-0.874114	8.57248	4.98593e-05	0.00224639
ILMN_1712352	DOCK3	dedicator of cytokinesis 3	-0.816831	8.45273	4.99244e-05	0.00224639
ILMN_2066020	TCEB1	transcription elongation factor B (SIII), polypeptide 1 (15kDa, elongin C)	0.591041	11.7433	5.00061e-05	0.00224639
ILMN_1704500	STAP2	signal transducing adaptor family member 2	-0.33089	7.80463	5.03067e-05	0.0022554
ILMN_1685413	ALG8	ALG8, alpha-1,3-glucosyltransferase	0.724836	9.59006	5.09878e-05	0.0022814
ILMN_1663751	CYCSP55	cytochrome c, somatic pseudogene 55	0.939002	9.97543	5.1131e-05	0.00228226
ILMN_1783333	CMC2	C-x(9)-C motif containing 2	0.916629	11.6168	5.12426e-05	0.00228226
ILMN_1660757	NA	NA	0.296495	7.85408	5.13105e-05	0.00228226
ILMN_1726114	SLC45A3	solute carrier family 45, member 3	1.0834	8.35403	5.17532e-05	0.00229741
ILMN_1787477	CENPO	centromere protein O	0.288054	7.6414	5.28329e-05	0.00234073
ILMN_2405018	PPP1CB	protein phosphatase 1, catalytic subunit, beta isozyme	-0.453275	9.32013	5.29849e-05	0.00234287
ILMN_1803277	MVP	major vault protein	-0.779965	9.20565	5.32632e-05	0.00234684
ILMN_3284584	NA	NA	-0.835182	10.5816	5.32828e-05	0.00234684
ILMN_3251269	SRP14	signal recognition particle 14kDa (homologous Alu RNA binding protein)	0.74239	11.3437	5.35489e-05	0.00235114
ILMN_2354211	RCC1	regulator of chromosome condensation 1	0.284464	7.7001	5.35891e-05	0.00235114
ILMN_2402042	CT45A5	cancer/testis antigen family 45, member A5	-0.394532	7.98397	5.3794e-05	0.00235555
ILMN_2364062	ALYREF	Aly/REF export factor	0.644328	8.70513	5.43034e-05	0.00237325
ILMN_1810604	ELMOD1	ELMO/CED-12 domain containing 1	0.589548	8.21476	5.46627e-05	0.00238006
ILMN_2095133	SPTAN1	spectrin, alpha, non-erythrocytic 1	-0.628185	8.2569	5.46704e-05	0.00238006
ILMN_1739345	C11orf48	chromosome 11 open reading frame 48	0.489331	10.5991	5.50061e-05	0.00238989
ILMN_1793371	KIAA0430	KIAA0430	-0.596879	8.68342	5.51378e-05	0.00238989
ILMN_1695362	ZNF32	zinc finger protein 32	-0.506246	8.61572	5.53372e-05	0.00238989
ILMN_1793770	DNAJB6	DnaJ (Hsp40) homolog, subfamily B, member 6	-0.390002	8.45326	5.54126e-05	0.00238989
ILMN_1754272	GINS3	GINS complex subunit 3 (Psf3 homolog)	1.33845	10.2664	5.5426e-05	0.00238989
ILMN_1716876	MED27	mediator complex subunit 27	0.527495	8.34165	5.57683e-05	0.00239968
ILMN_1762990	KIAA0141	KIAA0141	-0.492345	8.55737	5.5866e-05	0.00239968
ILMN_1716300	CDH7	cadherin 7, type 2	-0.605717	7.96859	5.61455e-05	0.00240711
ILMN_1695226	DIAPH3	diaphanous-related formin 3	0.463519	7.8281	5.64297e-05	0.0024147
ILMN_1789040	SLITRK5	SLIT and NTRK-like family, member 5	-0.343143	7.77042	5.67086e-05	0.00242165
ILMN_1879480	CCNG2	cyclin G2	-0.942107	8.30558	5.6807e-05	0.00242165
ILMN_1685398	BAD	BCL2-associated agonist of cell death	0.422249	7.8229	5.73239e-05	0.00243908
ILMN_1778240	GFOD1	glucose-fructose oxidoreductase domain containing 1	0.465507	9.227	5.75149e-05	0.0024426
ILMN_1662658	PUS1	pseudouridylate synthase 1	0.4831	10.0193	5.76669e-05	0.00244377
ILMN_3307700	SPCS3	signal peptidase complex subunit 3 homolog (S. cerevisiae)	0.740019	8.68145	5.77592e-05	0.00244377
ILMN_1756877	IFT43	intraflagellar transport 43 homolog (Chlamydomonas)	-0.425341	9.44375	5.79598e-05	0.00244766
ILMN_1676241	BCOR	BCL6 corepressor	0.405792	8.63487	5.81211e-05	0.00244989
ILMN_2229242	LSM3	LSM3 homolog, U6 small nuclear RNA associated (S. cerevisiae)	0.7258	12.0758	5.85452e-05	0.00245483
ILMN_1727840	SLC35B1	solute carrier family 35, member B1	0.836343	10.8119	5.86481e-05	0.00245483
ILMN_1658709	LAMB1	laminin, beta 1	-0.449455	8.03432	5.86595e-05	0.00245483
ILMN_3265365	CEP78	centrosomal protein 78kDa	0.45135	7.93445	5.874e-05	0.00245483
ILMN_3243851	GAGE12C	G antigen 12C	0.387183	7.53984	5.87827e-05	0.00245483
ILMN_1680703	MRPS15	mitochondrial ribosomal protein S15	0.293837	10.8866	5.92091e-05	0.00246301
ILMN_2121437	NCL	nucleolin	0.3087	11.0732	5.93001e-05	0.00246301
ILMN_1727740	SYNCRIP	synaptotagmin binding, cytoplasmic RNA interacting protein	0.296386	8.47894	5.93062e-05	0.00246301
ILMN_3184978	NA	NA	-0.628449	10.3266	5.95541e-05	0.00246876
ILMN_1727633	PVRL3	poliovirus receptor-related 3	-0.500743	9.56194	6.01732e-05	0.00248985
ILMN_1703408	FZD3	frizzled class receptor 3	-0.312532	8.84014	6.04814e-05	0.00249802
ILMN_2394571	FBXW11	F-box and WD repeat domain containing 11	0.768878	9.93252	6.10257e-05	0.00251589
ILMN_1742922	NA	NA	0.42143	7.93376	6.14233e-05	0.00252766
ILMN_1752953	BCL2L12	BCL2-like 12 (proline rich)	1.11192	9.67819	6.17825e-05	0.00253781
ILMN_1690487	PCM1	pericentriolar material 1	-0.464074	9.58183	6.2107e-05	0.0025465
ILMN_2053567	FASTKD2	FAST kinase domains 2	0.356965	8.23489	6.23479e-05	0.00255174
ILMN_1713990	TRIP6	thyroid hormone receptor interactor 6	-0.413923	8.08884	6.28393e-05	0.00256489
ILMN_2048414	UGT2B15	UDP glucuronosyltransferase 2 family, polypeptide B15	-0.497912	7.58334	6.28967e-05	0.00256489
ILMN_1783681	MRPL34	mitochondrial ribosomal protein L34	0.750251	10.1772	6.31172e-05	0.00256924
ILMN_1771264	ELL3	elongation factor RNA polymerase II-like 3	-0.516047	8.28929	6.3318e-05	0.00256961
ILMN_1688775	NA	NA	0.48702	7.94366	6.33544e-05	0.00256961
ILMN_1693941	IGSF9	immunoglobulin superfamily, member 9	-0.769828	7.93857	6.36796e-05	0.00257817
ILMN_1771689	EXD2	exonuclease 3'-5' domain containing 2	-0.601978	8.52028	6.39513e-05	0.00258308
ILMN_1672004	TOB1	transducer of ERBB2, 1	1.00365	10.3505	6.40301e-05	0.00258308
ILMN_1783889	PRKAA1	protein kinase, AMP-activated, alpha 1 catalytic subunit	0.286855	7.78622	6.44561e-05	0.00259562
ILMN_1655117	WDR19	WD repeat domain 19	-0.646188	8.79266	6.54127e-05	0.00262945
ILMN_1701386	STRADB	STE20-related kinase adaptor beta	0.590968	8.67317	6.60354e-05	0.00264976
ILMN_2094061	IMPA2	inositol(myo)-1(or 4)-monophosphatase 2	0.605189	9.32054	6.6202e-05	0.00265172
ILMN_1687266	NA	NA	0.522404	8.57916	6.67768e-05	0.00267001
ILMN_1907556	CSRNP3	cysteine-serine-rich nuclear protein 3	-0.494621	7.7473	6.71458e-05	0.00268001
ILMN_1770922	TMEM45A	transmembrane protein 45A	-0.294614	7.74182	6.76689e-05	0.0026912
ILMN_1707236	HCCS	holocytochrome c synthase	0.589337	8.20125	6.77175e-05	0.0026912
ILMN_2234229	PRMT6	protein arginine methyltransferase 6	-0.38428	8.29167	6.77842e-05	0.0026912
ILMN_1774901	GDPD3	glycerophosphodiester phosphodiesterase domain containing 3	0.359161	8.06521	6.80985e-05	0.00269893
ILMN_2196569	NUP93	nucleoporin 93kDa	0.539672	8.81897	6.82822e-05	0.00270146
ILMN_1765332	TIMM10	translocase of inner mitochondrial membrane 10 homolog (yeast)	0.831923	9.7389	6.90598e-05	0.00272744
ILMN_1714383	TPD52L1	tumor protein D52-like 1	-0.558129	8.6607	6.95716e-05	0.00274095
ILMN_1765701	NA	NA	1.05914	8.56974	6.96449e-05	0.00274095
ILMN_1843949	NA	NA	-0.531802	9.07036	6.99648e-05	0.00274619
ILMN_1654541	ATP6V1G2	ATPase, H+ transporting, lysosomal 13kDa, V1 subunit G2	0.272971	7.54009	7.00216e-05	0.00274619
ILMN_1682894	NA	NA	0.495683	8.62433	7.05216e-05	0.00276052
ILMN_1732404	C2orf15	chromosome 2 open reading frame 15	-0.551548	7.87164	7.06319e-05	0.00276052
ILMN_1690099	ITGB1BP1	integrin beta 1 binding protein 1	0.347946	9.32438	7.07812e-05	0.00276157
ILMN_1664912	IL11RA	interleukin 11 receptor, alpha	-0.5155	8.46336	7.12327e-05	0.00277439
ILMN_2136089	MT1IP	metallothionein 1I, pseudogene	0.268314	7.53445	7.28837e-05	0.0028338
ILMN_2061732	YRDC	yrdC N(6)-threonylcarbamoyltransferase domain containing	0.646875	9.80921	7.31193e-05	0.00283453
ILMN_1681628	ZNF277	zinc finger protein 277	-0.751437	9.09122	7.31541e-05	0.00283453
ILMN_1780861	NA	NA	0.638313	8.13423	7.40231e-05	0.00286328
ILMN_1714599	CAMLG	calcium modulating ligand	-1.0929	10.7874	7.42489e-05	0.00286402
ILMN_1728204	NA	NA	0.390314	7.94493	7.43387e-05	0.00286402
ILMN_1771084	ACSM3	acyl-CoA synthetase medium-chain family member 3	-0.664098	7.99313	7.44232e-05	0.00286402
ILMN_1672094	DLX1	distal-less homeobox 1	0.397906	9.94366	7.48337e-05	0.00287302
ILMN_1802894	VKORC1L1	vitamin K epoxide reductase complex, subunit 1-like 1	0.399473	8.37197	7.49119e-05	0.00287302
ILMN_1716895	RPA3	replication protein A3, 14kDa	1.07708	11.3099	7.52121e-05	0.00287964
ILMN_2249018	LRRC26	leucine rich repeat containing 26	1.38152	9.35726	7.55158e-05	0.00288637
ILMN_1713829	PTGES	prostaglandin E synthase	0.806998	8.67593	7.61262e-05	0.00290418
ILMN_1796912	ARHGEF7	Rho guanine nucleotide exchange factor (GEF) 7	-0.533751	8.99239	7.62393e-05	0.00290418
ILMN_3238712	SNRNP25	small nuclear ribonucleoprotein 25kDa (U11/U12)	0.62828	8.18772	7.69093e-05	0.00292178
ILMN_2227757	PCDHB2	protocadherin beta 2	-0.526024	8.62452	7.7166e-05	0.00292178
ILMN_2112599	C16orf80	chromosome 16 open reading frame 80	0.802931	9.58868	7.72146e-05	0.00292178
ILMN_2229940	PRADC1	protease-associated domain containing 1	0.552039	8.15473	7.72198e-05	0.00292178
ILMN_1811327	MRPL27	mitochondrial ribosomal protein L27	0.515355	10.2786	7.77562e-05	0.00293715
ILMN_1761147	GABPB1	GA binding protein transcription factor, beta subunit 1	0.387893	8.63713	7.82535e-05	0.00294747
ILMN_2401155	PUM1	pumilio RNA-binding family member 1	-0.515041	10.5681	7.83617e-05	0.00294747
ILMN_2374115	TFAP2A	transcription factor AP-2 alpha (activating enhancer binding protein 2 alpha)	0.716214	8.69954	7.84213e-05	0.00294747
ILMN_1657898	MTFP1	mitochondrial fission process 1	0.44783	7.82341	7.89278e-05	0.00295835
ILMN_2051684	C4orf3	chromosome 4 open reading frame 3	-0.745033	9.83399	7.89732e-05	0.00295835
ILMN_2197030	ZFYVE21	zinc finger, FYVE domain containing 21	-0.682321	9.69073	7.93204e-05	0.00296643
ILMN_3237986	MMGT1	membrane magnesium transporter 1	0.598126	8.32476	7.9592e-05	0.00297165
ILMN_1684321	CYB5B	cytochrome b5 type B (outer mitochondrial membrane)	1.01026	10.737	8.04153e-05	0.00299743
ILMN_1695606	EFNB3	ephrin-B3	-0.365508	8.4198	8.05935e-05	0.00299911
ILMN_1815937	TMEM184A	transmembrane protein 184A	-0.542131	8.13718	8.20004e-05	0.00304445
ILMN_1705464	MRPL41	mitochondrial ribosomal protein L41	1.08942	10.8255	8.20817e-05	0.00304445
ILMN_1706873	RPL34	ribosomal protein L34	-0.644633	9.66216	8.24453e-05	0.00304851
ILMN_1670627	CT45A5	cancer/testis antigen family 45, member A5	-0.355211	7.9155	8.25793e-05	0.00304851
ILMN_1661673	SNHG4	small nucleolar RNA host gene 4 (non-protein coding)	-0.327782	8.01481	8.25969e-05	0.00304851
ILMN_1793578	ZFP37	ZFP37 zinc finger protein	-0.391074	8.37244	8.32344e-05	0.00306304
ILMN_3243291	NA	NA	-0.738912	11.894	8.32722e-05	0.00306304
ILMN_1796407	SS18L2	synovial sarcoma translocation gene on chromosome 18-like 2	0.379726	11.4376	8.3398e-05	0.00306304
ILMN_1737644	TMEM219	transmembrane protein 219	-0.841175	9.03448	8.54853e-05	0.00313184
ILMN_2151488	RMI1	RecQ mediated genome instability 1	0.400512	7.82793	8.55777e-05	0.00313184
ILMN_1733627	NEDD4L	neural precursor cell expressed, developmentally down-regulated 4-like, E3 ubiquitin protein ligase	0.687841	8.72041	8.56877e-05	0.00313184
ILMN_1799103	SNRPB	small nuclear ribonucleoprotein polypeptides B and B1	0.783082	11.3985	8.60353e-05	0.00313727
ILMN_1782504	MTERFD1	MTERF domain containing 1	0.354083	9.78176	8.61145e-05	0.00313727
ILMN_1702140	RACGAP1	Rac GTPase activating protein 1	0.226532	7.53541	8.63042e-05	0.0031391
ILMN_1656413	ZMPSTE24	zinc metallopeptidase STE24	0.637779	9.29286	8.70158e-05	0.00315989
ILMN_1655051	FAM86B1	family with sequence similarity 86, member B1	0.273274	8.08529	8.73176e-05	0.00316575
ILMN_1707649	MPDZ	multiple PDZ domain protein	-0.730777	8.59539	8.7769e-05	0.00317492
ILMN_1889752	SMIM13	small integral membrane protein 13	0.418343	7.94607	8.78519e-05	0.00317492
ILMN_1686135	CEP95	centrosomal protein 95kDa	-0.360228	8.79611	8.80101e-05	0.00317555
ILMN_2264681	LETMD1	LETM1 domain containing 1	-0.843707	8.75301	8.87706e-05	0.00319787
ILMN_3176989	HAUS8	HAUS augmin-like complex, subunit 8	0.515	7.9149	8.99679e-05	0.00323583
ILMN_3208330	NA	NA	-0.741814	8.84467	9.02906e-05	0.00324142
ILMN_1784946	ORC3	origin recognition complex, subunit 3	0.396386	8.38518	9.05328e-05	0.00324142
ILMN_1772487	SUGP2	SURP and G patch domain containing 2	0.377423	8.00368	9.05546e-05	0.00324142
ILMN_2166865	ENY2	enhancer of yellow 2 homolog (Drosophila)	0.44418	10.8699	9.10724e-05	0.00325479
ILMN_2347592	NMB	neuromedin B	0.997774	9.85288	9.15948e-05	0.00326828
ILMN_1739798	MALSU1	mitochondrial assembly of ribosomal large subunit 1	0.426972	11.2077	9.25567e-05	0.00329337
ILMN_1702247	CCNDBP1	cyclin D-type binding-protein 1	-0.840517	10.4662	9.27096e-05	0.00329337
ILMN_3237156	ZBTB11-AS1	ZBTB11 antisense RNA 1	0.290343	7.93153	9.27923e-05	0.00329337
ILMN_1793616	RNF38	ring finger protein 38	0.513729	8.40118	9.2882e-05	0.00329337
ILMN_1665066	NOA1	nitric oxide associated 1	-0.717406	10.3002	9.33884e-05	0.00330248
ILMN_1814557	TRPS1	trichorhinophalangeal syndrome I	-0.481783	7.77063	9.35645e-05	0.00330248
ILMN_1792173	TUBGCP4	tubulin, gamma complex associated protein 4	0.470745	8.65458	9.36463e-05	0.00330248
ILMN_1773901	STX12	syntaxin 12	-0.374259	8.12999	9.37248e-05	0.00330248
ILMN_1734194	EXOSC3	exosome component 3	0.395287	8.74966	9.41168e-05	0.00330705
ILMN_2152178	FAN1	FANCD2/FANCI-associated nuclease 1	-0.399862	8.51654	9.41478e-05	0.00330705
ILMN_1800131	NA	NA	0.418523	8.41693	9.45921e-05	0.00331749
ILMN_1732782	SCN2A	sodium channel, voltage-gated, type II, alpha subunit	-0.276385	7.53564	9.48693e-05	0.00332205
ILMN_1676899	YEATS2	YEATS domain containing 2	-0.420597	8.88904	9.63818e-05	0.00336978
ILMN_1664956	SSU72	SSU72 RNA polymerase II CTD phosphatase homolog (S. cerevisiae)	0.954845	10.6616	9.67129e-05	0.00337612
ILMN_1784655	TLCD1	TLC domain containing 1	0.903394	9.08656	9.75631e-05	0.00339514
ILMN_1784207	PITHD1	PITH (C-terminal proteasome-interacting domain of thioredoxin-like) domain containing 1	-0.646481	9.57943	9.76995e-05	0.00339514
ILMN_2124386	RGL2	ral guanine nucleotide dissociation stimulator-like 2	-0.601043	8.38568	9.77094e-05	0.00339514
ILMN_2106902	FOXN3	forkhead box N3	-0.779701	8.45369	9.82186e-05	0.00340758
ILMN_2380740	MTO1	mitochondrial tRNA translation optimization 1	0.321315	8.49418	9.85216e-05	0.00341284
ILMN_1758323	ACPP	acid phosphatase, prostate	-0.331182	7.71914	9.89782e-05	0.00341925
ILMN_3195253	NA	NA	-0.615439	9.3004	9.90099e-05	0.00341925
ILMN_1780769	TUBB4B	tubulin, beta 4B class IVb	1.09131	12.0055	9.94203e-05	0.00342818
ILMN_1788268	NAPG	N-ethylmaleimide-sensitive factor attachment protein, gamma	0.311131	8.02198	9.96134e-05	0.00342959
ILMN_1767766	PRDX2	peroxiredoxin 2	0.683755	11.5748	0.000100183	0.00344396
ILMN_1731640	TMSB15B	thymosin beta 15B	0.671366	7.86956	0.000100453	0.00344796
ILMN_1718766	MT1F	metallothionein 1F	0.577456	7.79131	0.000100684	0.00345063
ILMN_1697548	LPHN2	latrophilin 2	-1.00682	9.92499	0.000101473	0.00347241
ILMN_2251804	SMC4	structural maintenance of chromosomes 4	0.68678	8.44378	0.000101806	0.00347852
ILMN_1797055	LIN52	lin-52 homolog (C. elegans)	0.393936	8.0894	0.000102239	0.00348804
ILMN_2072603	MRPL14	mitochondrial ribosomal protein L14	0.470629	10.3244	0.000103481	0.00352118
ILMN_1703301	NA	NA	-0.744942	9.78648	0.000103583	0.00352118
ILMN_1701195	PLA2G7	phospholipase A2, group VII (platelet-activating factor acetylhydrolase, plasma)	0.547014	9.97554	0.000103679	0.00352118
ILMN_1711514	COCH	cochlin	-0.32631	7.6486	0.000103993	0.00352653
ILMN_1736995	C12orf66	chromosome 12 open reading frame 66	0.251563	7.71323	0.000104261	0.0035303
ILMN_1814787	ICA1	islet cell autoantigen 1, 69kDa	-0.698593	8.62035	0.000104545	0.00353463
ILMN_1667707	SPCS3	signal peptidase complex subunit 3 homolog (S. cerevisiae)	0.35397	7.83327	0.000104775	0.0035371
ILMN_2187718	COX17	COX17 cytochrome c oxidase copper chaperone	0.698806	12.2916	0.000105396	0.00354787
ILMN_1661366	PGAM1	phosphoglycerate mutase 1 (brain)	0.575206	9.53212	0.000105409	0.00354787
ILMN_3278626	NA	NA	-0.282668	7.57762	0.000106144	0.00356409
ILMN_1693287	POMP	proteasome maturation protein	0.55371	10.9183	0.000106207	0.00356409
ILMN_1798308	AHSA2	AHA1, activator of heat shock 90kDa protein ATPase homolog 2 (yeast)	-0.399221	8.01839	0.000106415	0.00356579
ILMN_2372200	ZNF586	zinc finger protein 586	-0.322983	8.33486	0.000106801	0.00357338
ILMN_1654639	HERC6	HECT and RLD domain containing E3 ubiquitin protein ligase family member 6	-0.245755	7.54112	0.000107566	0.00359367
ILMN_1756311	UFSP2	UFM1-specific peptidase 2	-0.444151	8.46886	0.000108891	0.00362473
ILMN_1703565	GLTSCR2	glioma tumor suppressor candidate region gene 2	-0.814284	12.7535	0.000108929	0.00362473
ILMN_3248773	SNHG15	small nucleolar RNA host gene 15 (non-protein coding)	0.506673	9.62608	0.000109072	0.00362473
ILMN_1712413	RPL39L	ribosomal protein L39-like	0.984862	9.3243	0.000109257	0.00362473
ILMN_1776188	MAP1LC3A	microtubule-associated protein 1 light chain 3 alpha	-0.836786	9.75949	0.00010939	0.00362473
ILMN_2141941	TOR1AIP1	torsin A interacting protein 1	-0.5427	9.12949	0.000109547	0.00362473
ILMN_1693352	MRPL20	mitochondrial ribosomal protein L20	0.881746	9.82215	0.000109621	0.00362473
ILMN_1791792	C12orf5	chromosome 12 open reading frame 5	0.427395	7.75986	0.000109995	0.00362827
ILMN_1797853	ZNF789	zinc finger protein 789	0.466109	7.96239	0.000110142	0.00362827
ILMN_1800197	MRPL36	mitochondrial ribosomal protein L36	0.659093	10.5756	0.000110306	0.00362827
ILMN_1716596	NSMAF	neutral sphingomyelinase (N-SMase) activation associated factor	-0.489275	8.84625	0.000110486	0.00362827
ILMN_2191822	ALG14	ALG14, UDP-N-acetylglucosaminyltransferase subunit	0.300214	7.57025	0.000110533	0.00362827
ILMN_1700733	FAM214A	family with sequence similarity 214, member A	-0.330709	8.24822	0.000112689	0.00369368
ILMN_1662306	RABL3	RAB, member of RAS oncogene family-like 3	0.527641	8.59082	0.000113365	0.00371043
ILMN_3251737	EEF1A1	eukaryotic translation elongation factor 1 alpha 1	-0.811065	9.11364	0.000113537	0.00371068
ILMN_3260070	NA	NA	0.370004	12.2324	0.000114016	0.00371534
ILMN_1776577	DSCC1	DNA replication and sister chromatid cohesion 1	0.679101	8.70337	0.00011408	0.00371534
ILMN_2087575	ZC3H4	zinc finger CCCH-type containing 4	-0.251608	8.98939	0.000114174	0.00371534
ILMN_1664630	CHEK1	checkpoint kinase 1	0.607289	8.14635	0.00011477	0.00372936
ILMN_1874689	MIR181A2HG	MIR181A2 host gene (non-protein coding)	-0.430571	7.72929	0.000115211	0.00373832
ILMN_2398403	TCEAL1	transcription elongation factor A (SII)-like 1	-0.637648	8.23119	0.000116325	0.00376902
ILMN_1690586	NA	NA	-0.954979	12.0256	0.000118032	0.00381885
ILMN_1742145	ESPL1	extra spindle pole bodies homolog 1 (S. cerevisiae)	0.514523	7.98153	0.000118323	0.00382243
ILMN_1666305	CDKN3	cyclin-dependent kinase inhibitor 3	1.05995	9.15475	0.000118482	0.00382243
ILMN_1728057	C6orf57	chromosome 6 open reading frame 57	0.385107	8.06676	0.000118824	0.00382334
ILMN_1720850	BAZ2B	bromodomain adjacent to zinc finger domain, 2B	-0.494612	8.46354	0.000118878	0.00382334
ILMN_2106227	KIAA2026	KIAA2026	-0.292481	8.10927	0.000119176	0.00382334
ILMN_1748883	CDKN2D	cyclin-dependent kinase inhibitor 2D (p19, inhibits CDK4)	0.765831	8.07136	0.000119331	0.00382334
ILMN_1676891	CDK19	cyclin-dependent kinase 19	0.457275	10.1042	0.00011952	0.00382334
ILMN_1651936	SETD8	SET domain containing (lysine methyltransferase) 8	0.566392	8.8212	0.000119598	0.00382334
ILMN_1670817	GRPEL1	GrpE-like 1, mitochondrial (E. coli)	0.396986	9.17611	0.000119697	0.00382334
ILMN_1721457	RANBP1	RAN binding protein 1	0.916383	10.6633	0.00012026	0.00383162
ILMN_2367172	AMACR	alpha-methylacyl-CoA racemase	0.504404	7.97089	0.000120427	0.00383162
ILMN_1722662	RAD23B	RAD23 homolog B (S. cerevisiae)	0.336511	8.5159	0.000120468	0.00383162
ILMN_2174394	MMS19	MMS19 nucleotide excision repair homolog (S. cerevisiae)	-0.860445	9.38277	0.000120635	0.00383162
ILMN_1684497	PYROXD2	pyridine nucleotide-disulphide oxidoreductase domain 2	-0.647959	8.16123	0.000121179	0.00384225
ILMN_1694671	ZFAND2A	zinc finger, AN1-type domain 2A	0.706294	9.36078	0.000121311	0.00384225
ILMN_2101526	GGCT	gamma-glutamylcyclotransferase	0.610364	9.84831	0.000122145	0.00385644
ILMN_1765409	STAM	signal transducing adaptor molecule (SH3 domain and ITAM motif) 1	0.340069	8.1892	0.000122221	0.00385644
ILMN_1739821	EIF2S1	eukaryotic translation initiation factor 2, subunit 1 alpha, 35kDa	0.557013	7.90967	0.000122272	0.00385644
ILMN_1791123	TMPRSS2	transmembrane protease, serine 2	0.534874	7.89289	0.000123192	0.00388003
ILMN_2247664	SON	SON DNA binding protein	0.377328	9.62613	0.000124192	0.00390419
ILMN_1808765	ZNF25	zinc finger protein 25	-0.651771	8.10664	0.000124305	0.00390419
ILMN_1752394	CCNB1IP1	cyclin B1 interacting protein 1, E3 ubiquitin protein ligase	-0.68675	9.75341	0.000124884	0.00391401
ILMN_1699814	TLL1	tolloid-like 1	-0.353641	7.67753	0.000124965	0.00391401
ILMN_1711069	YPEL5	yippee-like 5 (Drosophila)	-0.799996	8.9234	0.000125804	0.00393449
ILMN_1756590	SYS1	SYS1 Golgi-localized integral membrane protein homolog (S. cerevisiae)	-0.366004	8.12435	0.000126073	0.00393449
ILMN_1753111	NAMPT	nicotinamide phosphoribosyltransferase	0.81882	9.48698	0.000126142	0.00393449
ILMN_1795495	ERCC5	excision repair cross-complementation group 5	-0.654966	9.08997	0.000126438	0.00393826
ILMN_2219712	HMGB2	high mobility group box 2	0.34172	7.71271	0.000126708	0.00394122
ILMN_1753279	HNRNPA0	heterogeneous nuclear ribonucleoprotein A0	0.78763	11.1575	0.000127689	0.00396628
ILMN_1654946	ZSCAN18	zinc finger and SCAN domain containing 18	-0.664834	9.30433	0.000127929	0.00396826
ILMN_2305544	DBI	diazepam binding inhibitor (GABA receptor modulator, acyl-CoA binding protein)	0.764076	11.4856	0.000128429	0.00397613
ILMN_1777663	TOP2B	topoisomerase (DNA) II beta 180kDa	-0.724894	11.3706	0.000128535	0.00397613
ILMN_1677041	CHUK	conserved helix-loop-helix ubiquitous kinase	0.493847	8.48592	0.000128729	0.00397666
ILMN_1727055	PARPBP	PARP1 binding protein	0.456069	7.69622	0.000129021	0.00398024
ILMN_2407124	MCM8	minichromosome maintenance complex component 8	0.384738	7.76668	0.00012949	0.00398924
ILMN_3297455	NA	NA	0.879759	8.93661	0.000131513	0.00404604
ILMN_1767651	TECPR1	tectonin beta-propeller repeat containing 1	-0.257943	7.83632	0.000131881	0.00405185
ILMN_1845086	NA	NA	-0.581951	8.08386	0.000132652	0.00406495
ILMN_1749636	DNAJC22	DnaJ (Hsp40) homolog, subfamily C, member 22	-0.819901	9.46653	0.000132822	0.00406495
ILMN_2323087	RBPMS	RNA binding protein with multiple splicing	-0.479467	7.9126	0.000132849	0.00406495
ILMN_1735788	TRIOBP	TRIO and F-actin binding protein	-0.807394	8.92774	0.000133131	0.00406611
ILMN_1770412	AHCYL1	adenosylhomocysteinase-like 1	-0.399061	9.73189	0.000133247	0.00406611
ILMN_1761138	C9orf142	chromosome 9 open reading frame 142	1.11608	10.4447	0.000134011	0.00408254
ILMN_1720344	NIPA2	non imprinted in Prader-Willi/Angelman syndrome 2	0.851669	10.0418	0.000134276	0.00408254
ILMN_1739257	EIF3E	eukaryotic translation initiation factor 3, subunit E	-0.572697	13.5358	0.000134329	0.00408254
ILMN_1730082	RPUSD4	RNA pseudouridylate synthase domain containing 4	-0.574455	9.63954	0.000135446	0.00411096
ILMN_2112049	DNLZ	DNL-type zinc finger	0.881119	8.77758	0.000136149	0.00412673
ILMN_1691942	CCNI	cyclin I	-0.700726	12.6697	0.000136374	0.00412801
ILMN_1699275	NA	NA	-0.332644	7.86169	0.000136741	0.00413357
ILMN_1789508	GTF3C3	general transcription factor IIIC, polypeptide 3, 102kDa	-0.325133	8.83632	0.000136992	0.00413561
ILMN_2355665	MTFP1	mitochondrial fission process 1	1.21945	9.15204	0.000137448	0.00414382
ILMN_1667564	ALDH3A2	aldehyde dehydrogenase 3 family, member A2	0.879637	9.41656	0.000139021	0.00418561
ILMN_1694514	ZDHHC11	zinc finger, DHHC-type containing 11	-0.573731	8.27425	0.000139205	0.00418561
ILMN_1669617	GRB10	growth factor receptor-bound protein 10	-0.297433	7.72288	0.000139572	0.00419105
ILMN_1808898	NPR2	natriuretic peptide receptor 2	-0.267684	7.48318	0.000139878	0.00419467
ILMN_1766200	CALHM2	calcium homeostasis modulator 2	-0.568877	8.3686	0.000140143	0.00419702
ILMN_3286312	NA	NA	0.293981	7.65344	0.000140787	0.00421071
ILMN_3255144	NA	NA	-0.498327	8.34415	0.000141011	0.00421185
ILMN_2349444	NUDT2	nudix (nucleoside diphosphate linked moiety X)-type motif 2	-0.411992	8.86336	0.000141976	0.00423506
ILMN_1785756	NA	NA	1.32715	10.2298	0.000142764	0.00425293
ILMN_1655924	TRNT1	tRNA nucleotidyl transferase, CCA-adding, 1	0.361433	8.35397	0.0001435	0.00426923
ILMN_1673798	PPOX	protoporphyrinogen oxidase	-0.518318	8.27938	0.000144183	0.00428388
ILMN_1666372	ATP5H	ATP synthase, H+ transporting, mitochondrial Fo complex, subunit d	0.633538	12.7977	0.000144544	0.00428896
ILMN_2413899	MCM10	minichromosome maintenance complex component 10	0.324885	7.51945	0.000145073	0.00429901
ILMN_1739847	EIF3D	eukaryotic translation initiation factor 3, subunit D	-0.680287	11.5581	0.000145525	0.00430675
ILMN_1781986	UQCR10	ubiquinol-cytochrome c reductase, complex III subunit X	0.901164	9.501	0.000148774	0.00439713
ILMN_1671565	RNASET2	ribonuclease T2	0.769816	10.3579	0.000149381	0.00440928
ILMN_1689088	COLEC12	collectin sub-family member 12	0.948918	8.73188	0.000149807	0.00441606
ILMN_1789909	TBC1D9B	TBC1 domain family, member 9B (with GRAM domain)	-0.478238	8.16909	0.000150744	0.00443789
ILMN_1713875	NME1	NME/NM23 nucleoside diphosphate kinase 1	0.374426	8.05932	0.000151524	0.00445345
ILMN_1804851	MRPS17	mitochondrial ribosomal protein S17	0.608023	10.3963	0.000152268	0.00445345
ILMN_2052163	YIPF1	Yip1 domain family, member 1	0.28508	8.88155	0.00015227	0.00445345
ILMN_1731644	SETDB2	SET domain, bifurcated 2	-0.319637	8.30783	0.000152288	0.00445345
ILMN_3257233	NA	NA	0.233122	7.60548	0.000152396	0.00445345
ILMN_1752510	FAM13A	family with sequence similarity 13, member A	-0.673207	8.14893	0.000152525	0.00445345
ILMN_3236244	C1orf174	chromosome 1 open reading frame 174	0.497697	8.64542	0.000152655	0.00445345
ILMN_1729832	NA	NA	0.508349	8.30943	0.000153135	0.0044561
ILMN_1675501	SENP5	SUMO1/sentrin specific peptidase 5	0.232489	7.67354	0.000153141	0.0044561
ILMN_1757134	MPV17L2	MPV17 mitochondrial membrane protein-like 2	0.497561	7.79338	0.00015436	0.00448579
ILMN_1802380	RERE	arginine-glutamic acid dipeptide (RE) repeats	-0.653615	8.70954	0.000155151	0.00450296
ILMN_1696266	XRCC3	X-ray repair complementing defective repair in Chinese hamster cells 3	0.449037	7.72552	0.000157175	0.00455585
ILMN_3280019	NA	NA	-0.816512	11.6232	0.000157411	0.00455683
ILMN_1772455	HDAC3	histone deacetylase 3	-0.532259	9.13522	0.000157939	0.00456333
ILMN_1807211	NICN1	nicolin 1	-0.556125	9.07381	0.00015804	0.00456333
ILMN_1806634	NNT	nicotinamide nucleotide transhydrogenase	-0.429173	8.21936	0.000158274	0.00456424
ILMN_1683562	SNRPG	small nuclear ribonucleoprotein polypeptide G	0.765959	12.751	0.00015894	0.00457409
ILMN_1726421	METTL9	methyltransferase like 9	0.369539	7.77693	0.000159021	0.00457409
ILMN_1776653	SCML1	sex comb on midleg-like 1 (Drosophila)	0.606073	8.53772	0.0001593	0.00457513
ILMN_1702226	LINC00478	long intergenic non-protein coding RNA 478	-0.340296	7.56971	0.000159463	0.00457513
ILMN_2170515	NTMT1	N-terminal Xaa-Pro-Lys N-methyltransferase 1	0.846715	9.16613	0.000160549	0.00460044
ILMN_1684571	RSPH1	radial spoke head 1 homolog (Chlamydomonas)	-0.261062	7.49483	0.000161268	0.00461518
ILMN_1758034	ETFDH	electron-transferring-flavoprotein dehydrogenase	-0.563232	8.7275	0.000162309	0.0046329
ILMN_1786893	RBM5	RNA binding motif protein 5	-0.694561	9.97844	0.000162444	0.0046329
ILMN_1712430	ATP5G1	ATP synthase, H+ transporting, mitochondrial Fo complex, subunit C1 (subunit 9)	0.470375	8.29765	0.000162575	0.0046329
ILMN_2308689	AGBL5	ATP/GTP binding protein-like 5	-0.710309	9.45556	0.000162709	0.0046329
ILMN_1815345	EIF3J	eukaryotic translation initiation factor 3, subunit J	0.66328	8.94906	0.000163364	0.00463368
ILMN_1795852	CCNE1	cyclin E1	0.302678	7.74571	0.00016345	0.00463368
ILMN_1651964	ABCC5	ATP-binding cassette, sub-family C (CFTR/MRP), member 5	-0.504286	8.53762	0.000163473	0.00463368
ILMN_1773620	SMARCC2	SWI/SNF related, matrix associated, actin dependent regulator of chromatin, subfamily c, member 2	-0.925215	9.52262	0.000163558	0.00463368
ILMN_1722309	ENDOG	endonuclease G	0.911264	9.91729	0.000164845	0.00466427
ILMN_1713636	S100A6	S100 calcium binding protein A6	-0.966199	9.56358	0.000165425	0.00467481
ILMN_1743635	ALG14	ALG14, UDP-N-acetylglucosaminyltransferase subunit	0.414083	7.74082	0.000167252	0.00472053
ILMN_1733937	MMD	monocyte to macrophage differentiation-associated	0.571248	8.03203	0.00016807	0.00473769
ILMN_1710209	MFSD6	major facilitator superfamily domain containing 6	-0.626319	8.09021	0.000168329	0.00473907
ILMN_2139125	LRFN5	leucine rich repeat and fibronectin type III domain containing 5	-0.993989	8.95125	0.000169169	0.00475677
ILMN_1683927	ITGAE	integrin, alpha E (antigen CD103, human mucosal lymphocyte antigen 1; alpha polypeptide)	0.695991	8.81448	0.00016978	0.00476802
ILMN_1777397	MSX1	msh homeobox 1	0.39974	8.82004	0.000170153	0.00477255
ILMN_1661799	HIGD1A	HIG1 hypoxia inducible domain family, member 1A	1.05499	10.6836	0.000171282	0.00479823
ILMN_1699496	PHF21A	PHD finger protein 21A	-0.731142	9.06063	0.000171971	0.00481155
ILMN_1705737	IMPDH2	IMP (inosine 5'-monophosphate) dehydrogenase 2	-0.701759	12.8138	0.000173174	0.00483922
ILMN_1673681	SLC46A1	solute carrier family 46 (folate transporter), member 1	0.211768	7.73088	0.000173695	0.00484776
ILMN_1763907	CENPW	centromere protein W	0.488302	7.76081	0.000174632	0.00486768
ILMN_1720833	C2orf48	chromosome 2 open reading frame 48	0.327523	7.56527	0.00017484	0.00486768
ILMN_1716272	KBTBD8	kelch repeat and BTB (POZ) domain containing 8	0.370104	7.64034	0.000175094	0.00486835
ILMN_1727050	PPFIA1	protein tyrosine phosphatase, receptor type, f polypeptide (PTPRF), interacting protein (liprin), alpha 1	0.272555	7.8496	0.000175296	0.00486835
ILMN_1708105	EZH2	enhancer of zeste homolog 2 (Drosophila)	0.479356	8.18553	0.000175732	0.0048726
ILMN_1680624	CREG1	cellular repressor of E1A-stimulated genes 1	-0.480867	10.2259	0.000175881	0.0048726
ILMN_3242920	GAGE12F	G antigen 12F	0.15525	7.40186	0.000177028	0.00489836
ILMN_2183510	MANF	mesencephalic astrocyte-derived neurotrophic factor	1.23083	12.0219	0.000177929	0.00491724
ILMN_2143155	KIF11	kinesin family member 11	0.289454	7.56143	0.000178274	0.00492075
ILMN_1671489	PC	pyruvate carboxylase	0.520001	7.98135	0.000178706	0.00492666
ILMN_1657949	RHEB	Ras homolog enriched in brain	0.96897	11.1563	0.000178935	0.00492693
ILMN_2370976	MYOF	myoferlin	-0.40345	7.62367	0.000179872	0.0049434
ILMN_2110281	UFC1	ubiquitin-fold modifier conjugating enzyme 1	-0.419016	11.5921	0.000179971	0.0049434
ILMN_1676088	MSRB3	methionine sulfoxide reductase B3	-0.290762	7.62678	0.000181466	0.00497839
ILMN_1778764	BUB3	BUB3 mitotic checkpoint protein	0.249013	7.5886	0.00018266	0.00499765
ILMN_1689353	APLN	apelin	1.26723	9.45793	0.000182698	0.00499765
ILMN_1793360	NA	NA	0.772727	9.56169	0.000182833	0.00499765
ILMN_1699476	RPE	ribulose-5-phosphate-3-epimerase	0.492187	8.19985	0.000183824	0.00501866
ILMN_1764500	BRK1	BRICK1, SCAR/WAVE actin-nucleating complex subunit	-0.629779	10.3262	0.000184204	0.00502296
ILMN_1690464	SLC35G1	solute carrier family 35, member G1	0.221057	7.54494	0.00018465	0.00502904
ILMN_1719256	CKS1B	CDC28 protein kinase regulatory subunit 1B	1.49153	11.614	0.000185112	0.00503048
ILMN_1747759	WSB1	WD repeat and SOCS box containing 1	-0.650427	8.1127	0.000185149	0.00503048
ILMN_3262345	MROH1	maestro heat-like repeat family member 1	0.400555	7.70471	0.000185892	0.00504458
ILMN_1739325	NA	NA	-0.423014	8.3873	0.000187105	0.00506967
ILMN_2315780	TACC2	transforming, acidic coiled-coil containing protein 2	-0.877022	8.86226	0.000187266	0.00506967
ILMN_1662587	PNPLA7	patatin-like phospholipase domain containing 7	-0.848165	8.50832	0.000188132	0.00508702
ILMN_1810431	NA	NA	-0.761973	8.6843	0.000189262	0.00511143
ILMN_2352009	ACADVL	acyl-CoA dehydrogenase, very long chain	-0.992794	9.79897	0.000189992	0.00512313
ILMN_2228809	YWHAG	tyrosine 3-monooxygenase/tryptophan 5-monooxygenase activation protein, gamma	0.414726	8.33409	0.000190149	0.00512313
ILMN_1677396	NDFIP2	Nedd4 family interacting protein 2	0.568768	10.1948	0.00019073	0.00513216
ILMN_1734734	ZNF519	zinc finger protein 519	0.3967	7.80077	0.00019094	0.00513216
ILMN_1706246	CCT5	chaperonin containing TCP1, subunit 5 (epsilon)	0.408505	7.87894	0.000191529	0.00514187
ILMN_2329569	C9orf116	chromosome 9 open reading frame 116	-0.325097	8.42774	0.00019214	0.00515213
ILMN_1798485	ATP6V1E1	ATPase, H+ transporting, lysosomal 31kDa, V1 subunit E1	0.610902	11.0899	0.000192724	0.00516155
ILMN_3219631	NA	NA	0.209512	7.70948	0.000192949	0.00516155
ILMN_1698733	CNIH2	cornichon family AMPA receptor auxiliary protein 2	0.489544	7.6833	0.000195058	0.00520662
ILMN_2141790	HYOU1	hypoxia up-regulated 1	0.67239	8.58166	0.000195153	0.00520662
ILMN_3239771	DLGAP5	discs, large (Drosophila) homolog-associated protein 5	0.636621	8.26807	0.000195363	0.00520662
ILMN_1771462	RPL36	ribosomal protein L36	0.430329	8.16117	0.000195557	0.00520662
ILMN_2403852	CYTH1	cytohesin 1	-0.272129	7.79662	0.000196131	0.00521575
ILMN_1712718	BPNT1	3'(2'), 5'-bisphosphate nucleotidase 1	-0.889448	9.09684	0.000196574	0.00522138
ILMN_1779711	DTL	denticleless E3 ubiquitin protein ligase homolog (Drosophila)	0.421212	7.63282	0.00019685	0.00522254
ILMN_2366334	FERMT3	fermitin family member 3	-0.352279	8.01127	0.000197103	0.00522312
ILMN_1678423	SPA17	sperm autoantigenic protein 17	0.609254	9.06292	0.000197544	0.00522867
ILMN_1804479	MRPL18	mitochondrial ribosomal protein L18	0.712871	10.7557	0.000198053	0.00523078
ILMN_1917341	PTPN14	protein tyrosine phosphatase, non-receptor type 14	-0.392152	8.49069	0.000198088	0.00523078
ILMN_1669550	MAD2L2	MAD2 mitotic arrest deficient-like 2 (yeast)	0.571692	10.3108	0.000199456	0.00526073
ILMN_1813604	NDUFB7	NADH dehydrogenase (ubiquinone) 1 beta subcomplex, 7, 18kDa	0.835952	11.3746	0.00020085	0.00529131
ILMN_1679555	TIMM23	translocase of inner mitochondrial membrane 23 homolog (yeast)	0.711683	10.9875	0.00020294	0.00533516
ILMN_1698191	SCML2	sex comb on midleg-like 2 (Drosophila)	0.303237	7.74276	0.000203096	0.00533516
ILMN_1651826	BASP1	brain abundant, membrane attached signal protein 1	-0.796666	9.70215	0.000203224	0.00533516
ILMN_1685678	EEF1B2	eukaryotic translation elongation factor 1 beta 2	0.595797	9.62932	0.000204367	0.00535564
ILMN_1796165	GLRX5	glutaredoxin 5	0.718205	11.5863	0.000204628	0.00535564
ILMN_1744647	CAND1	cullin-associated and neddylation-dissociated 1	-0.328264	8.32059	0.000204729	0.00535564
ILMN_1738272	DHX36	DEAH (Asp-Glu-Ala-His) box polypeptide 36	-1.02577	10.3957	0.000204954	0.00535564
ILMN_1877068	NA	NA	0.299389	7.7991	0.000205495	0.00536357
ILMN_1753482	FAM86C1	family with sequence similarity 86, member C1	0.243044	7.76008	0.000207029	0.00539734
ILMN_1666206	GSDMB	gasdermin B	-0.589006	8.37684	0.000208813	0.00543758
ILMN_1769013	ASGR1	asialoglycoprotein receptor 1	-0.26788	7.4978	0.000209502	0.00544922
ILMN_3236536	IMMP1L	IMP1 inner mitochondrial membrane peptidase-like (S. cerevisiae)	0.227344	7.51785	0.000209994	0.00545071
ILMN_3243961	ZNF252P	zinc finger protein 252, pseudogene	-0.604063	8.75594	0.000210043	0.00545071
ILMN_1731891	UBXN8	UBX domain protein 8	0.258683	7.66501	0.000211414	0.00547474
ILMN_1674302	PPAT	phosphoribosyl pyrophosphate amidotransferase	0.617409	9.37297	0.000211454	0.00547474
ILMN_1736510	FOXN2	forkhead box N2	0.283666	8.26538	0.000212195	0.00548762
ILMN_1669142	NAA15	N(alpha)-acetyltransferase 15, NatA auxiliary subunit	0.432484	8.02724	0.000212721	0.00549494
ILMN_1691611	NA	NA	-0.958121	12.4032	0.000213046	0.00549588
ILMN_1753490	JAKMIP3	Janus kinase and microtubule interacting protein 3	0.247895	7.47529	0.000213245	0.00549588
ILMN_1691410	BAMBI	BMP and activin membrane-bound inhibitor	-0.940472	9.71718	0.000213732	0.00550214
ILMN_2387599	C20orf24	chromosome 20 open reading frame 24	0.686383	11.1041	0.000214253	0.00550927
ILMN_1862217	APH1B	APH1B gamma secretase subunit	-0.174553	7.47775	0.00021565	0.00553789
ILMN_1721391	ATP6V0B	ATPase, H+ transporting, lysosomal 21kDa, V0 subunit b	0.810261	11.0425	0.000215899	0.00553789
ILMN_1659106	PHLDA3	pleckstrin homology-like domain, family A, member 3	0.299047	7.79098	0.000216244	0.00553789
ILMN_3236239	LOC100129550	uncharacterized LOC100129550	-0.524655	8.18237	0.000216349	0.00553789
ILMN_1682919	PAFAH2	platelet-activating factor acetylhydrolase 2, 40kDa	-0.293186	8.30099	0.000218961	0.0055941
ILMN_1824297	NA	NA	-0.551347	8.07129	0.000219041	0.0055941
ILMN_1652237	CBR3	carbonyl reductase 3	0.542909	8.03447	0.000219884	0.00560315
ILMN_1781374	TUFT1	tuftelin 1	-0.783704	8.86349	0.000219892	0.00560315
ILMN_2111187	ELOVL6	ELOVL fatty acid elongase 6	0.552924	8.00409	0.000221868	0.00564711
ILMN_3234513	NA	NA	0.351543	7.75514	0.000222788	0.00566415
ILMN_1706959	TIMM22	translocase of inner mitochondrial membrane 22 homolog (yeast)	0.48429	8.66453	0.000224507	0.00568433
ILMN_2371055	EFNA1	ephrin-A1	-0.881769	10.5573	0.000224519	0.00568433
ILMN_1658678	SAAL1	serum amyloid A-like 1	0.364693	8.9346	0.000224793	0.00568433
ILMN_3213573	NA	NA	-0.990902	11.0814	0.000225026	0.00568433
ILMN_3234436	NA	NA	-0.927035	10.0526	0.000225048	0.00568433
ILMN_2380163	PTPRF	protein tyrosine phosphatase, receptor type, F	-0.573301	10.1115	0.000225095	0.00568433
ILMN_1721868	KPNA2	karyopherin alpha 2 (RAG cohort 1, importin alpha 1)	0.446749	7.81038	0.000225895	0.00569816
ILMN_1688318	FRG1B	FSHD region gene 1 family, member B	-0.499958	9.82841	0.000227184	0.00572428
ILMN_1760849	NETO2	neuropilin (NRP) and tolloid (TLL)-like 2	0.39571	8.8684	0.000227576	0.00572775
ILMN_2196984	OIP5	Opa interacting protein 5	1.13237	9.19659	0.000228031	0.0057328
ILMN_1800855	PPTC7	PTC7 protein phosphatase homolog (S. cerevisiae)	0.638973	8.93434	0.000228419	0.00573617
ILMN_1759818	SORL1	sortilin-related receptor, L(DLR class) A repeats containing	-0.28688	7.83451	0.000230138	0.00577291
ILMN_2335813	GCH1	GTP cyclohydrolase 1	0.265459	7.65078	0.00023058	0.00577756
ILMN_1771884	ZNF45	zinc finger protein 45	-0.29867	7.66705	0.000233311	0.00583952
ILMN_1701514	TRAF3IP2	TRAF3 interacting protein 2	-0.81118	8.97737	0.000234345	0.00585801
ILMN_1802951	NUF2	NUF2, NDC80 kinetochore complex component	0.76931	8.07596	0.00023457	0.00585801
ILMN_1862180	NA	NA	-0.507039	8.16525	0.000234943	0.00586085
ILMN_1709287	NA	NA	-0.463364	8.43888	0.00023538	0.00586524
ILMN_2390227	TBC1D9B	TBC1 domain family, member 9B (with GRAM domain)	-0.405952	8.06681	0.000236007	0.00587439
ILMN_3287068	NA	NA	-0.575957	12.6906	0.000240282	0.00596705
ILMN_1763080	QARS	glutaminyl-tRNA synthetase	-0.990412	12.1532	0.000240355	0.00596705
ILMN_1676075	KLHL12	kelch-like family member 12	-0.439559	8.68481	0.000240798	0.00596705
ILMN_1660222	MTBP	MDM2 binding protein	0.259821	7.54144	0.000240985	0.00596705
ILMN_1785424	ABLIM1	actin binding LIM protein 1	-0.924412	9.21829	0.000241053	0.00596705
ILMN_3220769	NA	NA	1.19627	8.867	0.000241724	0.00597533
ILMN_1676448	WDFY1	WD repeat and FYVE domain containing 1	0.316609	8.90313	0.000241917	0.00597533
ILMN_1785290	DOK6	docking protein 6	-0.373284	8.07853	0.000243504	0.00600795
ILMN_1815039	RRP36	ribosomal RNA processing 36 homolog (S. cerevisiae)	0.53557	9.73578	0.000244095	0.00601039
ILMN_2374687	PTPN13	protein tyrosine phosphatase, non-receptor type 13 (APO-1/CD95 (Fas)-associated phosphatase)	-1.0478	8.43022	0.000244172	0.00601039
ILMN_2360705	ACSL3	acyl-CoA synthetase long-chain family member 3	0.791383	9.77756	0.000244403	0.00601039
ILMN_2119937	NDUFB3	NADH dehydrogenase (ubiquinone) 1 beta subcomplex, 3, 12kDa	0.540581	12.0597	0.000245722	0.00603625
ILMN_1718336	C7orf50	chromosome 7 open reading frame 50	0.714431	11.6085	0.000246903	0.00605311
ILMN_1694084	CYTH1	cytohesin 1	-0.454219	8.33863	0.000246945	0.00605311
ILMN_2351916	EXO1	exonuclease 1	0.31046	7.53544	0.000249276	0.0061036
ILMN_1709043	PLGRKT	plasminogen receptor, C-terminal lysine transmembrane protein	0.810641	9.62881	0.000250201	0.00611962
ILMN_1673509	RPL28	ribosomal protein L28	-0.900263	8.86723	0.000250976	0.00613191
ILMN_1780806	ANKRD36B	ankyrin repeat domain 36B	-1.06618	9.15098	0.000252135	0.00615356
ILMN_1746085	IGFBP3	insulin-like growth factor binding protein 3	-1.57732	12.1213	0.000252581	0.00615664
ILMN_1657087	ZNF385B	zinc finger protein 385B	-1.05553	9.0394	0.000252807	0.00615664
ILMN_1690703	LINC00478	long intergenic non-protein coding RNA 478	-0.862721	8.20783	0.000254188	0.00618359
ILMN_3248521	UBXN8	UBX domain protein 8	0.264564	7.85611	0.000255577	0.00621069
ILMN_1719097	C18orf8	chromosome 18 open reading frame 8	0.632433	9.56515	0.000256734	0.00622617
ILMN_1681252	LINC00324	long intergenic non-protein coding RNA 324	-0.515745	7.9042	0.000256766	0.00622617
ILMN_1697317	DYNLRB2	dynein, light chain, roadblock-type 2	-0.222017	8.02888	0.000257773	0.00624387
ILMN_1727271	WARS	tryptophanyl-tRNA synthetase	0.790352	8.80474	0.000258493	0.00625458
ILMN_2053103	SLC40A1	solute carrier family 40 (iron-regulated transporter), member 1	-1.13355	8.18988	0.000259652	0.0062759
ILMN_1692707	PTRHD1	peptidyl-tRNA hydrolase domain containing 1	-0.477442	8.89755	0.000260472	0.00628898
ILMN_2044027	NCOR1P1	nuclear receptor corepressor 1 pseudogene 1	-0.616725	8.72597	0.000261869	0.00631342
ILMN_2353642	ATP6V0B	ATPase, H+ transporting, lysosomal 21kDa, V0 subunit b	0.562211	9.55528	0.000262044	0.00631342
ILMN_1764431	COPS6	COP9 signalosome subunit 6	0.447746	9.67128	0.000262861	0.00632633
ILMN_1680652	SELENBP1	selenium binding protein 1	-0.91655	9.32998	0.000264255	0.00634547
ILMN_1672662	SLC20A1	solute carrier family 20 (phosphate transporter), member 1	0.40963	8.67746	0.000264661	0.00634547
ILMN_1702585	NA	NA	0.347936	8.12346	0.000264903	0.00634547
ILMN_1677239	CCDC14	coiled-coil domain containing 14	-0.444001	9.44505	0.00026495	0.00634547
ILMN_1753582	RPA2	replication protein A2, 32kDa	0.61797	9.82594	0.000265063	0.00634547
ILMN_1731070	ORC6	origin recognition complex, subunit 6	0.655932	7.99437	0.000265843	0.0063574
ILMN_1664516	CENPF	centromere protein F, 350/400kDa	0.83833	8.58547	0.000266901	0.00637003
ILMN_2373099	ZCCHC11	zinc finger, CCHC domain containing 11	-0.321471	8.21322	0.000267217	0.00637003
ILMN_1804798	NA	NA	-0.709801	9.18526	0.000267219	0.00637003
ILMN_1792660	CAMSAP2	calmodulin regulated spectrin-associated protein family, member 2	-0.448538	8.93123	0.000268032	0.00637932
ILMN_2366177	IFT122	intraflagellar transport 122 homolog (Chlamydomonas)	-0.494516	8.58405	0.000268174	0.00637932
ILMN_2332553	MSRB3	methionine sulfoxide reductase B3	-0.188792	7.49963	0.000268927	0.00639048
ILMN_1713901	KDELR3	KDEL (Lys-Asp-Glu-Leu) endoplasmic reticulum protein retention receptor 3	0.472804	8.10574	0.000270394	0.00641716
ILMN_1803279	TMED5	transmembrane emp24 protein transport domain containing 5	0.443872	9.4317	0.000270619	0.00641716
ILMN_1748707	CRELD2	cysteine-rich with EGF-like domains 2	1.40201	11.1175	0.000270929	0.00641778
ILMN_1731619	DAD1	defender against cell death 1	0.620931	11.4357	0.00027488	0.00649158
ILMN_2410038	FAM111A	family with sequence similarity 111, member A	-0.366514	8.33296	0.000275183	0.00649158
ILMN_2187533	CSRNP2	cysteine-serine-rich nuclear protein 2	0.541736	10.0421	0.000275222	0.00649158
ILMN_3273493	NA	NA	0.330048	7.67855	0.000275473	0.00649158
ILMN_2373632	IDH3B	isocitrate dehydrogenase 3 (NAD+) beta	0.572897	10.5616	0.000275484	0.00649158
ILMN_2210129	PRIM1	primase, DNA, polypeptide 1 (49kDa)	0.589678	9.05646	0.000276176	0.0065011
ILMN_1702633	RETSAT	retinol saturase (all-trans-retinol 13,14-reductase)	-0.215642	7.69724	0.000277462	0.00652411
ILMN_1751444	NCAPG	non-SMC condensin I complex, subunit G	0.849819	8.43055	0.000277778	0.00652411
ILMN_2341467	PARL	presenilin associated, rhomboid-like	0.495732	10.9902	0.000278134	0.00652411
ILMN_1780382	NA	NA	0.468112	9.94205	0.000278571	0.00652411
ILMN_2343563	ANAPC11	anaphase promoting complex subunit 11	0.497275	8.80665	0.000278601	0.00652411
ILMN_1797307	BUB1B	BUB1 mitotic checkpoint serine/threonine kinase B	0.129429	7.53036	0.000279779	0.00653616
ILMN_3200661	NA	NA	-0.296594	13.7177	0.000280345	0.00653616
ILMN_1710312	TMEM31	transmembrane protein 31	0.266626	7.4778	0.000280383	0.00653616
ILMN_1760667	POLR3GL	polymerase (RNA) III (DNA directed) polypeptide G (32kD)-like	-1.19648	9.01043	0.00028041	0.00653616
ILMN_1683026	PSMB10	proteasome (prosome, macropain) subunit, beta type, 10	0.636176	10.5294	0.000280564	0.00653616
ILMN_1754489	FBXL20	F-box and leucine-rich repeat protein 20	-0.477512	8.55578	0.000280909	0.00653744
ILMN_1757129	TMEM88	transmembrane protein 88	0.265716	7.71484	0.000282311	0.0065633
ILMN_2398926	C17orf58	chromosome 17 open reading frame 58	0.45982	9.19816	0.000283146	0.00657592
ILMN_3282174	NA	NA	-0.638912	10.0497	0.000283541	0.00657832
ILMN_1756043	WDHD1	WD repeat and HMG-box DNA binding protein 1	0.349753	7.64098	0.000284952	0.00660308
ILMN_2074258	BARD1	BRCA1 associated RING domain 1	1.04877	8.71425	0.000285336	0.00660308
ILMN_3210921	NA	NA	0.242828	7.74479	0.000285487	0.00660308
ILMN_1804148	TMED4	transmembrane emp24 protein transport domain containing 4	0.402121	11.3209	0.000286064	0.00660449
ILMN_1665300	TRMT1L	tRNA methyltransferase 1 homolog (S. cerevisiae)-like	-0.251159	8.14258	0.000286133	0.00660449
ILMN_2367239	RCAN1	regulator of calcineurin 1	0.36613	7.70205	0.000286722	0.00661133
ILMN_1654488	KDM6A	lysine (K)-specific demethylase 6A	-0.433248	8.29649	0.00028713	0.00661329
ILMN_2371053	EFNA1	ephrin-A1	-0.87002	9.20894	0.000287394	0.00661329
ILMN_1806408	ACADVL	acyl-CoA dehydrogenase, very long chain	-0.948175	11.5829	0.000289149	0.00664267
ILMN_1676632	DISC1	disrupted in schizophrenia 1	0.182873	7.53718	0.00028927	0.00664267
ILMN_1693317	TRAPPC12	trafficking protein particle complex 12	-0.512634	8.87412	0.000289554	0.00664267
ILMN_1718977	GADD45B	growth arrest and DNA-damage-inducible, beta	0.361081	7.84035	0.00029005	0.00664728
ILMN_1681737	TMSB15A	thymosin beta 15a	0.989782	8.3361	0.00029068	0.00664816
ILMN_1772521	MTHFD1L	methylenetetrahydrofolate dehydrogenase (NADP+ dependent) 1-like	0.397315	8.16895	0.000290968	0.00664816
ILMN_1696407	SRSF2	serine/arginine-rich splicing factor 2	0.502605	11.3576	0.000291033	0.00664816
ILMN_1717809	RNF24	ring finger protein 24	-0.697601	8.40797	0.000291268	0.00664816
ILMN_2216918	SHPK	sedoheptulokinase	0.869248	8.39247	0.000292311	0.00665864
ILMN_1723843	CSNK2A2	casein kinase 2, alpha prime polypeptide	-0.492354	8.91488	0.000292317	0.00665864
ILMN_1705522	SPAG1	sperm associated antigen 1	-0.240772	7.49887	0.000292902	0.00666476
ILMN_1808591	NA	NA	1.42416	11.367	0.000293202	0.00666476
ILMN_2368617	FKRP	fukutin related protein	-0.324682	7.90805	0.00029384	0.00666476
ILMN_1735199	CIAPIN1	cytokine induced apoptosis inhibitor 1	0.228111	8.26856	0.000293905	0.00666476
ILMN_1802669	PPP3CB	protein phosphatase 3, catalytic subunit, beta isozyme	-0.32619	8.67593	0.000294064	0.00666476
ILMN_3180196	NA	NA	0.3456	7.85644	0.000294883	0.00667624
ILMN_1685636	KCNN2	potassium intermediate/small conductance calcium-activated channel, subfamily N, member 2	0.246745	7.57687	0.000295209	0.00667624
ILMN_1740842	SALL2	spalt-like transcription factor 2	-0.270752	7.5875	0.000295458	0.00667624
ILMN_1710406	PSMC1	proteasome (prosome, macropain) 26S subunit, ATPase, 1	0.523488	11.3872	0.000297357	0.00670705
ILMN_1813028	CBX5	chromobox homolog 5	0.981573	9.15325	0.000297417	0.00670705
ILMN_1761113	GNL2	guanine nucleotide binding protein-like 2 (nucleolar)	0.917899	10.2383	0.00029812	0.00671619
ILMN_1668185	ZNF282	zinc finger protein 282	-0.371581	8.56242	0.000298542	0.00671899
ILMN_1709634	CMBL	carboxymethylenebutenolidase homolog (Pseudomonas)	-0.683789	9.89565	0.000299302	0.00672937
ILMN_1710676	FBXO5	F-box protein 5	0.894984	8.99397	0.000300725	0.00675464
ILMN_1741200	RFX5	regulatory factor X, 5 (influences HLA class II expression)	-0.794725	9.46068	0.000301234	0.00675605
ILMN_1800447	PHKB	phosphorylase kinase, beta	-0.267013	8.2675	0.000301388	0.00675605
ILMN_1717060	NA	NA	-0.329133	8.18576	0.000301707	0.0067565
ILMN_1655206	ZBTB34	zinc finger and BTB domain containing 34	0.320561	7.90504	0.000303791	0.00679643
ILMN_1805990	BAK1	BCL2-antagonist/killer 1	0.251413	7.63777	0.00030539	0.00682018
ILMN_1792741	AMACR	alpha-methylacyl-CoA racemase	0.339374	7.84862	0.000305458	0.00682018
ILMN_1722156	RWDD2A	RWD domain containing 2A	-0.530101	8.88174	0.000306245	0.00683098
ILMN_1849186	ZNF704	zinc finger protein 704	-0.486844	9.36406	0.000307201	0.00684555
ILMN_1813834	PRMT6	protein arginine methyltransferase 6	-0.505434	8.92937	0.000308871	0.00687353
ILMN_1746699	SGOL2	shugoshin-like 2 (S. pombe)	0.60627	7.88759	0.000309067	0.00687353
ILMN_1761058	ACAD11	acyl-CoA dehydrogenase family, member 11	-0.558859	8.46447	0.000309868	0.00688456
ILMN_1722102	ANAPC11	anaphase promoting complex subunit 11	1.23724	10.8886	0.000310503	0.00689189
ILMN_1674661	CIRBP	cold inducible RNA binding protein	-0.722193	11.2272	0.000311736	0.00691244
ILMN_1722820	KDELR3	KDEL (Lys-Asp-Glu-Leu) endoplasmic reticulum protein retention receptor 3	0.403044	7.76497	0.000312768	0.00692572
ILMN_1874613	NA	NA	0.312673	7.64891	0.000312949	0.00692572
ILMN_1768930	U2AF2	U2 small nuclear RNA auxiliary factor 2	0.506807	9.53423	0.000314477	0.00695273
ILMN_1732717	FAM71E1	family with sequence similarity 71, member E1	-0.429136	8.03027	0.000315508	0.00696819
ILMN_1731184	MELK	maternal embryonic leucine zipper kinase	1.10118	8.55818	0.000315795	0.00696819
ILMN_2052208	GADD45A	growth arrest and DNA-damage-inducible, alpha	0.481326	7.85188	0.000316172	0.00696969
ILMN_1717173	ECT2	epithelial cell transforming 2	0.454495	7.67836	0.000317752	0.00699257
ILMN_1655377	MRPS22	mitochondrial ribosomal protein S22	0.420863	10.8551	0.00031783	0.00699257
ILMN_3240586	PLD6	phospholipase D family, member 6	0.643254	8.9934	0.000318423	0.00699879
ILMN_1738173	METTL4	methyltransferase like 4	0.237356	7.83941	0.000319207	0.00700919
ILMN_2261973	DPH3	diphthamide biosynthesis 3	0.247018	7.6191	0.000320452	0.00701775
ILMN_1664608	NA	NA	-0.90899	8.57266	0.000320512	0.00701775
ILMN_1712400	SERPINB6	serpin peptidase inhibitor, clade B (ovalbumin), member 6	-0.823302	10.0355	0.000320531	0.00701775
ILMN_2054019	ISG15	ISG15 ubiquitin-like modifier	0.565459	11.613	0.000320918	0.00701943
ILMN_1708328	RAB11FIP3	RAB11 family interacting protein 3 (class II)	-0.50742	9.15586	0.000321727	0.0070303
ILMN_1808157	RUNDC3B	RUN domain containing 3B	-0.820581	8.18216	0.000323185	0.00705531
ILMN_2380771	AKR1A1	aldo-keto reductase family 1, member A1 (aldehyde reductase)	-0.61993	9.91448	0.000324176	0.00707011
ILMN_2228710	PDCD5	programmed cell death 5	0.59259	10.2036	0.000325977	0.00710252
ILMN_1727178	COLCA1	colorectal cancer associated 1	0.339828	7.81602	0.00032714	0.00712099
ILMN_2158336	SH3GLB2	SH3-domain GRB2-like endophilin B2	-0.79647	10.6594	0.000327994	0.00713269
ILMN_1865013	NA	NA	0.216441	7.62524	0.000328527	0.00713739
ILMN_2238928	RAD51C	RAD51 paralog C	0.67517	8.25346	0.000329223	0.00714562
ILMN_1692072	NA	NA	-0.541033	8.71612	0.000330363	0.00716348
ILMN_1751789	HNMT	histamine N-methyltransferase	-0.305125	8.01645	0.000332328	0.00719917
ILMN_1800942	KCTD6	potassium channel tetramerization domain containing 6	0.291622	7.98927	0.00033349	0.00721741
ILMN_1776602	RNASE4	ribonuclease, RNase A family, 4	-0.762205	8.30261	0.00033451	0.00723255
ILMN_1726199	ZNF594	zinc finger protein 594	-0.393562	7.91889	0.000335315	0.00724299
ILMN_2044832	NOP56	NOP56 ribonucleoprotein	0.475185	8.55612	0.000336443	0.00726041
ILMN_1672443	QDPR	quinoid dihydropteridine reductase	-0.454792	8.69402	0.000336971	0.00726261
ILMN_1699989	BNIPL	BCL2/adenovirus E1B 19kD interacting protein like	-0.542618	7.57445	0.000337189	0.00726261
ILMN_2366714	UQCR10	ubiquinol-cytochrome c reductase, complex III subunit X	0.367769	8.57903	0.00033873	0.00728884
ILMN_1688295	ZNF219	zinc finger protein 219	-0.329395	7.78322	0.00034067	0.00732359
ILMN_1783728	TBRG4	transforming growth factor beta regulator 4	0.307604	9.44819	0.00034139	0.00733209
ILMN_2331062	CBFA2T2	core-binding factor, runt domain, alpha subunit 2; translocated to, 2	-0.285707	7.86395	0.000342194	0.00733924
ILMN_1744574	TRUB1	TruB pseudouridine (psi) synthase family member 1	0.316813	7.70932	0.000342374	0.00733924
ILMN_1801216	S100P	S100 calcium binding protein P	0.303583	8.04533	0.000344196	0.00737128
ILMN_1774974	CLUAP1	clusterin associated protein 1	-0.259896	8.25268	0.000345829	0.00739923
ILMN_1723522	APOLD1	apolipoprotein L domain containing 1	0.518768	8.08399	0.000346466	0.00740423
ILMN_1723486	HK2	hexokinase 2	0.650688	8.13562	0.000346719	0.00740423
ILMN_1758392	ANKS1B	ankyrin repeat and sterile alpha motif domain containing 1B	-0.360934	7.63035	0.000347221	0.00740793
ILMN_3227994	NA	NA	-0.628975	10.0482	0.000349473	0.00744894
ILMN_1691668	LRRC73	leucine rich repeat containing 73	-0.334281	7.88812	0.000350197	0.00745732
ILMN_2319344	APEX1	APEX nuclease (multifunctional DNA repair enzyme) 1	-0.61074	10.8247	0.000351413	0.00747337
ILMN_1665526	TCEA2	transcription elongation factor A (SII), 2	-0.509191	8.78207	0.000351707	0.00747337
ILMN_2397571	PIGC	phosphatidylinositol glycan anchor biosynthesis, class C	-0.577869	8.4916	0.00035233	0.00747337
ILMN_1652456	TMEM98	transmembrane protein 98	-0.211665	7.8658	0.0003524	0.00747337
ILMN_1689908	ANKRD13A	ankyrin repeat domain 13A	-0.289589	8.71646	0.000352798	0.00747337
ILMN_2368971	PSMD12	proteasome (prosome, macropain) 26S subunit, non-ATPase, 12	0.595445	9.45118	0.00035294	0.00747337
ILMN_1740927	LYRM4	LYR motif containing 4	-0.53395	8.27943	0.000353418	0.00747649
ILMN_2202948	BUB1	BUB1 mitotic checkpoint serine/threonine kinase	0.397018	7.64092	0.000354338	0.0074847
ILMN_1704702	MCM7	minichromosome maintenance complex component 7	0.97048	8.5978	0.00035447	0.0074847
ILMN_2049021	PTTG3P	pituitary tumor-transforming 3, pseudogene	0.891161	8.58773	0.000357222	0.00753574
ILMN_1733799	FAM195B	family with sequence similarity 195, member B	-0.317076	7.86418	0.000357772	0.00753779
ILMN_1728467	GHITM	growth hormone inducible transmembrane protein	0.511588	11.6136	0.000357987	0.00753779
ILMN_3244516	HECTD4	HECT domain containing E3 ubiquitin protein ligase 4	-0.404492	8.63026	0.000359453	0.00755648
ILMN_1770044	CHRNA5	cholinergic receptor, nicotinic, alpha 5 (neuronal)	0.283684	7.81774	0.000359832	0.00755648
ILMN_1723632	PIGC	phosphatidylinositol glycan anchor biosynthesis, class C	-0.70031	9.27376	0.00035988	0.00755648
ILMN_1741603	BRINP1	bone morphogenetic protein/retinoic acid inducible neural-specific 1	-0.919472	7.96835	0.000360972	0.00755956
ILMN_1674243	TFRC	transferrin receptor	0.538942	10.2694	0.000360991	0.00755956
ILMN_1737308	GLRX	glutaredoxin (thioltransferase)	-0.467863	8.0672	0.000361032	0.00755956
ILMN_1674941	ANO6	anoctamin 6	-0.560909	8.64013	0.000361939	0.00756763
ILMN_1909886	NA	NA	-0.53423	8.03508	0.000362089	0.00756763
ILMN_1869087	CLOCK	clock circadian regulator	0.461457	7.94567	0.000362657	0.00757247
ILMN_1807596	UBAP1	ubiquitin associated protein 1	-0.513289	9.23258	0.000363615	0.00758547
ILMN_2257432	RAD51	RAD51 recombinase	0.38403	7.735	0.000365304	0.00761364
ILMN_2205935	SFXN1	sideroflexin 1	0.637062	8.48465	0.000365951	0.0076201
ILMN_3265797	NA	NA	0.618757	11.1105	0.000366479	0.00762404
ILMN_1732537	HEATR2	HEAT repeat containing 2	0.548336	9.83159	0.000368667	0.00766179
ILMN_1687840	ABCB7	ATP-binding cassette, sub-family B (MDR/TAP), member 7	-0.569045	9.17086	0.000369451	0.00766179
ILMN_2282959	DNA2	DNA replication helicase/nuclease 2	0.222935	7.61412	0.000369546	0.00766179
ILMN_1675206	NA	NA	-0.352046	7.99139	0.000369652	0.00766179
ILMN_1734483	BSDC1	BSD domain containing 1	-0.506421	9.95532	0.000370389	0.00767001
ILMN_3224868	NA	NA	0.452336	8.44425	0.000372373	0.00770401
ILMN_1769634	STRA13	stimulated by retinoic acid 13	0.932362	11.3235	0.000373504	0.00772033
ILMN_2409298	NUSAP1	nucleolar and spindle associated protein 1	0.607621	8.05629	0.000374013	0.00772378
ILMN_2109156	RANBP1	RAN binding protein 1	0.889373	10.0831	0.000376128	0.00776036
ILMN_2367165	ABTB1	ankyrin repeat and BTB (POZ) domain containing 1	-0.602254	7.9891	0.000377959	0.00779056
ILMN_1796923	LOC81691	exonuclease NEF-sp	0.790193	8.84401	0.000378283	0.00779056
ILMN_1737728	CDCA3	cell division cycle associated 3	0.700826	8.10528	0.000378732	0.00779269
ILMN_1790100	C11orf82	chromosome 11 open reading frame 82	0.757057	8.07948	0.000379406	0.00779944
ILMN_2383306	GPATCH4	G patch domain containing 4	0.344162	9.41652	0.000382205	0.00783357
ILMN_3234116	NA	NA	0.264787	7.64615	0.000382308	0.00783357
ILMN_3240524	MFSD6	major facilitator superfamily domain containing 6	-0.317124	7.88196	0.000382976	0.00783357
ILMN_1704094	PSMA6	proteasome (prosome, macropain) subunit, alpha type, 6	0.487378	9.4903	0.000383017	0.00783357
ILMN_3307930	RAN	RAN, member RAS oncogene family	0.36128	12.897	0.000383261	0.00783357
ILMN_1696702	NEO1	neogenin 1	-0.24033	8.5992	0.00038341	0.00783357
ILMN_1814122	MDC1	mediator of DNA-damage checkpoint 1	1.00473	9.14423	0.000383498	0.00783357
ILMN_1683146	FTH1	ferritin, heavy polypeptide 1	0.416947	7.85389	0.000384465	0.00784054
ILMN_1712389	CKLF	chemokine-like factor	0.676611	10.5295	0.000384865	0.00784054
ILMN_2221564	LYAR	Ly1 antibody reactive	0.421564	9.16883	0.000384882	0.00784054
ILMN_1684183	RAD9A	RAD9 homolog A (S. pombe)	0.331721	7.80568	0.000385239	0.00784072
ILMN_1655733	RFC2	replication factor C (activator 1) 2, 40kDa	0.484277	7.78709	0.00038569	0.00784283
ILMN_2330341	TCEAL4	transcription elongation factor A (SII)-like 4	-0.398036	10.0077	0.000386874	0.00785983
ILMN_3308335	RNU6-1	RNA, U6 small nuclear 1	0.772983	10.5868	0.000387328	0.00786196
ILMN_1742431	NA	NA	-0.757747	7.98894	0.000388271	0.00787401
ILMN_1664511	NDC80	NDC80 kinetochore complex component	0.364075	7.63348	0.000389022	0.00788023
ILMN_1665859	RAB27A	RAB27A, member RAS oncogene family	0.236871	7.61558	0.000389277	0.00788023
ILMN_1758293	UBR7	ubiquitin protein ligase E3 component n-recognin 7 (putative)	0.306165	8.04817	0.000390943	0.00790441
ILMN_1767542	THAP10	THAP domain containing 10	0.492115	8.06218	0.000391458	0.00790441
ILMN_1691430	GSTCD	glutathione S-transferase, C-terminal domain containing	0.162736	7.53343	0.000392084	0.00790441
ILMN_1717674	PEPD	peptidase D	0.428667	8.71657	0.00039222	0.00790441
ILMN_1655403	NA	NA	0.280572	7.58654	0.000392223	0.00790441
ILMN_3236423	RAB3GAP2	RAB3 GTPase activating protein subunit 2 (non-catalytic)	-0.489412	9.57047	0.000393896	0.0079219
ILMN_3256478	NA	NA	-0.198064	7.79185	0.000394134	0.0079219
ILMN_1701681	SEC11C	SEC11 homolog C (S. cerevisiae)	0.897898	10.0968	0.000394145	0.0079219
ILMN_1736340	ANGEL2	angel homolog 2 (Drosophila)	-0.378986	10.0231	0.000395665	0.00794536
ILMN_1880052	NA	NA	0.822171	8.18579	0.000396249	0.00795
ILMN_2205245	GPN2	GPN-loop GTPase 2	0.272487	9.09253	0.000397287	0.00795817
ILMN_2125562	MOB1A	MOB kinase activator 1A	0.24703	7.78447	0.000397362	0.00795817
ILMN_2396875	IGFBP3	insulin-like growth factor binding protein 3	-1.51816	11.526	0.000398171	0.0079673
ILMN_1665737	UFD1L	ubiquitin fusion degradation 1 like (yeast)	0.302351	7.7704	0.00039873	0.00797141
ILMN_2374633	ZWILCH	zwilch kinetochore protein	0.615339	9.19434	0.000399083	0.00797141
ILMN_3244240	NA	NA	-0.706784	8.74439	0.000400571	0.00799405
ILMN_1799082	ZNF609	zinc finger protein 609	-0.332571	7.88866	0.000401595	0.00800462
ILMN_1668559	RGS10	regulator of G-protein signaling 10	-0.38072	8.2981	0.00040181	0.00800462
ILMN_1796508	NA	NA	-0.554802	8.55214	0.000404007	0.00803388
ILMN_1791006	AHI1	Abelson helper integration site 1	-0.346453	8.35504	0.000404393	0.00803388
ILMN_2134110	SELK	selenoprotein K	0.327969	9.79974	0.000404498	0.00803388
ILMN_3212373	NA	NA	0.741065	9.19854	0.000404946	0.00803388
ILMN_1778226	EXTL3	exostosin-like glycosyltransferase 3	-0.397062	8.27431	0.000405061	0.00803388
ILMN_2128293	APIP	APAF1 interacting protein	0.267488	7.67636	0.000407357	0.00807233
ILMN_1692163	NSDHL	NAD(P) dependent steroid dehydrogenase-like	0.597908	8.97155	0.000409038	0.00809564
ILMN_1667883	THOC5	THO complex 5	-0.417025	8.95643	0.000409251	0.00809564
ILMN_1728180	LUC7L3	LUC7-like 3 (S. cerevisiae)	-0.317765	7.83129	0.000410501	0.00810708
ILMN_2408645	SPCS2P4	signal peptidase complex subunit 2 homolog (S. cerevisiae) pseudogene 4	0.293814	8.2216	0.000410549	0.00810708
ILMN_3246010	CYB5RL	cytochrome b5 reductase-like	-0.187215	7.72732	0.00041167	0.00811997
ILMN_1753411	ADCY10P1	adenylate cyclase 10 (soluble) pseudogene 1	-0.344731	7.71855	0.000411922	0.00811997
ILMN_1697906	WBP4	WW domain binding protein 4	-0.371397	8.35623	0.000412319	0.0081207
ILMN_1810725	FAM129A	family with sequence similarity 129, member A	0.417074	8.57318	0.000415715	0.00818044
ILMN_1651949	SCYL3	SCY1-like 3 (S. cerevisiae)	-0.270149	7.95284	0.000418736	0.0082327
ILMN_1652512	C2CD2	C2 calcium-dependent domain containing 2	-0.35991	8.69437	0.000419333	0.00823499
ILMN_1794260	KDM2B	lysine (K)-specific demethylase 2B	-0.558412	9.7046	0.000419901	0.00823499
ILMN_1739641	MTMR3	myotubularin related protein 3	-0.41501	8.78917	0.000419948	0.00823499
ILMN_1724293	KDELR2	KDEL (Lys-Asp-Glu-Leu) endoplasmic reticulum protein retention receptor 2	0.360335	10.1113	0.000420604	0.0082407
ILMN_2309926	ZDHHC14	zinc finger, DHHC-type containing 14	0.210441	7.81838	0.000423235	0.00826713
ILMN_1678080	FKBP2	FK506 binding protein 2, 13kDa	0.207925	7.63292	0.000423358	0.00826713
ILMN_2131861	SOCS2	suppressor of cytokine signaling 2	0.289693	8.14688	0.000423365	0.00826713
ILMN_1800465	NA	NA	0.20397	7.54466	0.000423419	0.00826713
ILMN_1742923	ZNF584	zinc finger protein 584	0.157448	7.54777	0.000424765	0.00828623
ILMN_1707901	DHRS7B	dehydrogenase/reductase (SDR family) member 7B	0.482669	8.89723	0.000426563	0.00831411
ILMN_1660426	CPSF4	cleavage and polyadenylation specific factor 4, 30kDa	0.476577	11.0898	0.000429177	0.00835784
ILMN_2066756	NCAPG2	non-SMC condensin II complex, subunit G2	0.719388	8.11238	0.000429781	0.00836238
ILMN_1778734	MTMR10	myotubularin related protein 10	-0.395917	9.20328	0.000430203	0.00836337
ILMN_1727479	TPRG1L	tumor protein p63 regulated 1-like	0.495517	9.56057	0.0004316	0.00837752
ILMN_3244640	SNORD96A	small nucleolar RNA, C/D box 96A	0.39899	7.95394	0.000431674	0.00837752
ILMN_1742250	CCNH	cyclin H	-0.338727	8.53697	0.000432375	0.0083839
ILMN_3236481	NA	NA	0.841602	9.2755	0.000432952	0.00838789
ILMN_1811181	NA	NA	-0.701117	9.05447	0.000433429	0.00838992
ILMN_1753139	ZG16B	zymogen granule protein 16B	-0.751406	9.44498	0.000434423	0.00840151
ILMN_1675156	CDC42	cell division cycle 42	0.374055	8.03378	0.000434773	0.00840151
ILMN_2064917	AGGF1	angiogenic factor with G patch and FHA domains 1	-0.532766	8.79701	0.000435462	0.0084037
ILMN_1798790	IL17RC	interleukin 17 receptor C	-0.380401	7.85674	0.000435631	0.0084037
ILMN_1656185	DEF8	differentially expressed in FDCP 8 homolog (mouse)	0.840374	8.86978	0.000437158	0.00841416
ILMN_1796589	TRIP13	thyroid hormone receptor interactor 13	1.38472	9.09823	0.000437286	0.00841416
ILMN_1720270	CDR2	cerebellar degeneration-related protein 2, 62kDa	0.466868	7.96277	0.000437358	0.00841416
ILMN_1754179	AP1G2	adaptor-related protein complex 1, gamma 2 subunit	-0.374563	8.00212	0.000438499	0.00841416
ILMN_1775330	C15orf52	chromosome 15 open reading frame 52	-0.397947	7.89505	0.00043863	0.00841416
ILMN_1659189	C9orf89	chromosome 9 open reading frame 89	0.468849	8.07611	0.000438642	0.00841416
ILMN_3268403	NA	NA	-0.417022	8.64205	0.000439069	0.00841416
ILMN_3258424	NA	NA	0.47997	8.4766	0.000439158	0.00841416
ILMN_1778347	NUDT2	nudix (nucleoside diphosphate linked moiety X)-type motif 2	-0.449981	10.1896	0.000439563	0.00841476
ILMN_1711986	MAP1LC3A	microtubule-associated protein 1 light chain 3 alpha	-0.254721	8.00278	0.000440164	0.00841912
ILMN_1755727	KDM5B	lysine (K)-specific demethylase 5B	-0.343495	9.76658	0.000440996	0.00842788
ILMN_1777233	E2F2	E2F transcription factor 2	1.10641	8.68416	0.000442769	0.00845461
ILMN_2117330	NDUFB2	NADH dehydrogenase (ubiquinone) 1 beta subcomplex, 2, 8kDa	0.538484	13.1327	0.000443556	0.00846247
ILMN_1731174	NA	NA	-0.425881	13.2504	0.000444321	0.00846989
ILMN_2379718	RAB24	RAB24, member RAS oncogene family	-0.67723	9.18182	0.000445302	0.00848143
ILMN_1730824	ZNF512	zinc finger protein 512	-0.490341	8.26122	0.000447046	0.00850746
ILMN_1667476	LTBR	lymphotoxin beta receptor (TNFR superfamily, member 3)	-0.698171	10.6185	0.000448108	0.00852048
ILMN_1708660	RWDD4	RWD domain containing 4	0.450975	8.53058	0.000448603	0.0085227
ILMN_1713449	TBX3	T-box 3	-0.506601	9.94603	0.000449063	0.00852426
ILMN_1763941	LRRC49	leucine rich repeat containing 49	-0.253647	7.7823	0.000450508	0.00854449
ILMN_1796059	NA	NA	-0.292631	7.40849	0.000451739	0.00855158
ILMN_1793433	RAB10	RAB10, member RAS oncogene family	0.769809	11.3333	0.000451771	0.00855158
ILMN_1792951	ZHX2	zinc fingers and homeoboxes 2	-0.283849	8.21957	0.000452019	0.00855158
ILMN_1805216	GPC6	glypican 6	-0.274331	8.40208	0.000452506	0.00855362
ILMN_1690307	TPRKB	TP53RK binding protein	0.653416	8.469	0.000454004	0.00857474
ILMN_1804988	MOAP1	modulator of apoptosis 1	-0.799934	9.37536	0.000454802	0.00858262
ILMN_2154671	COX6B1	cytochrome c oxidase subunit VIb polypeptide 1 (ubiquitous)	0.766729	11.8872	0.000456271	0.00860314
ILMN_1747016	CEP55	centrosomal protein 55kDa	0.822336	8.35951	0.000457405	0.00861733
ILMN_2197365	RGS2	regulator of G-protein signaling 2, 24kDa	1.067	11.0626	0.000457926	0.00861994
ILMN_1768181	TOR3A	torsin family 3, member A	0.476866	9.34271	0.000458388	0.00862145
ILMN_1691557	NDUFAF3	NADH dehydrogenase (ubiquinone) complex I, assembly factor 3	0.218358	7.64772	0.000459108	0.00862778
ILMN_2348090	MRPL55	mitochondrial ribosomal protein L55	0.687059	9.53447	0.000460051	0.00863831
ILMN_2084353	M6PR	mannose-6-phosphate receptor (cation dependent)	-0.543446	9.83361	0.000463197	0.00868435
ILMN_1681118	CAPRIN2	caprin family member 2	-1.19505	9.27008	0.000463449	0.00868435
ILMN_1685112	TACO1	translational activator of mitochondrially encoded cytochrome c oxidase I	0.511725	8.99416	0.000463658	0.00868435
ILMN_1781400	SLC7A2	solute carrier family 7 (cationic amino acid transporter, y+ system), member 2	-0.965905	8.37064	0.000464329	0.0086897
ILMN_2070815	MPDU1	mannose-P-dolichol utilization defect 1	0.347165	8.19444	0.000467156	0.00873535
ILMN_1721605	SMYD2	SET and MYND domain containing 2	0.330045	8.14611	0.000467717	0.00873859
ILMN_1798164	PHF3	PHD finger protein 3	-0.606574	9.45851	0.000468609	0.00874275
ILMN_1812759	GCH1	GTP cyclohydrolase 1	0.433194	8.04413	0.000468826	0.00874275
ILMN_1745130	RBFOX2	RNA binding protein, fox-1 homolog (C. elegans) 2	-0.707311	9.45714	0.000469102	0.00874275
ILMN_1864228	NA	NA	-0.424975	8.08686	0.000470022	0.00875266
ILMN_1699206	FHDC1	FH2 domain containing 1	-0.640687	8.16252	0.00047282	0.0087903
ILMN_2041788	PLS3	plastin 3	-0.530193	9.62722	0.000472823	0.0087903
ILMN_2355738	INCENP	inner centromere protein antigens 135/155kDa	0.32148	7.70138	0.000474126	0.00880725
ILMN_2296101	PCDHA9	protocadherin alpha 9	-0.289457	7.59563	0.000477696	0.00886247
ILMN_1727134	KLHL42	kelch-like family member 42	0.846598	9.48407	0.000477884	0.00886247
ILMN_1725726	DHRS2	dehydrogenase/reductase (SDR family) member 2	0.234694	7.62809	0.000478673	0.00886981
ILMN_1672135	ZNF615	zinc finger protein 615	-0.385056	8.08001	0.000479449	0.00887689
ILMN_1716279	CENPE	centromere protein E, 312kDa	0.559182	8.4129	0.000480153	0.00888263
ILMN_3246724	CISD3	CDGSH iron sulfur domain 3	0.2356	7.53641	0.000482566	0.00891996
ILMN_2396948	PSMC3IP	PSMC3 interacting protein	0.646367	8.03562	0.000483773	0.00892975
ILMN_1765574	TFAP2A	transcription factor AP-2 alpha (activating enhancer binding protein 2 alpha)	0.710111	9.81024	0.000483888	0.00892975
ILMN_1747650	BMP6	bone morphogenetic protein 6	0.225592	7.63402	0.000485677	0.00895545
ILMN_3233229	SNHG7	small nucleolar RNA host gene 7 (non-protein coding)	-1.19476	9.75188	0.000486373	0.00896094
ILMN_1748438	POLR2G	polymerase (RNA) II (DNA directed) polypeptide G	0.499314	11.684	0.000488882	0.00899981
ILMN_1697189	PNCK	pregnancy up-regulated nonubiquitous CaM kinase	-0.861404	9.39183	0.000490099	0.00901487
ILMN_1703244	MAP1LC3B	microtubule-associated protein 1 light chain 3 beta	-0.312229	8.6698	0.000490557	0.00901594
ILMN_1754114	NA	NA	-0.59487	9.63869	0.000491742	0.00903036
ILMN_1700109	PTOV1	prostate tumor overexpressed 1	-0.669714	10.9048	0.000492637	0.0090306
ILMN_2212909	MELK	maternal embryonic leucine zipper kinase	1.17614	8.8141	0.000492816	0.0090306
ILMN_2180682	MTPN	myotrophin	0.56649	9.49192	0.000492957	0.0090306
ILMN_1750722	RPS7	ribosomal protein S7	0.864694	10.4886	0.000494577	0.0090462
ILMN_3235188	NA	NA	-0.441725	8.5785	0.000494633	0.0090462
ILMN_1726729	C2orf76	chromosome 2 open reading frame 76	0.408427	7.67834	0.000495012	0.0090462
ILMN_1666727	ZNF586	zinc finger protein 586	-0.412287	8.95925	0.000497095	0.00907243
ILMN_2060413	CD24	CD24 molecule	-0.473843	8.86843	0.000497252	0.00907243
ILMN_1811820	SRRM4	serine/arginine repetitive matrix 4	0.504506	7.61887	0.000498892	0.009095
ILMN_1683475	TOMM40	translocase of outer mitochondrial membrane 40 homolog (yeast)	1.19382	10.393	0.000499769	0.00910364
ILMN_1724350	TRIM36	tripartite motif containing 36	0.167554	7.50291	0.000502514	0.00914223
ILMN_1707124	TFPI	tissue factor pathway inhibitor (lipoprotein-associated coagulation inhibitor)	-0.376046	7.61531	0.000502699	0.00914223
ILMN_1783231	PLEKHB1	pleckstrin homology domain containing, family B (evectins) member 1	-0.825752	7.79672	0.000503314	0.00914604
ILMN_2311761	AP3S1	adaptor-related protein complex 3, sigma 1 subunit	-0.302619	9.73538	0.00050491	0.00915549
ILMN_1695868	PRICKLE4	prickle homolog 4 (Drosophila)	0.615202	11.7706	0.000504934	0.00915549
ILMN_1783753	TXNDC12	thioredoxin domain containing 12 (endoplasmic reticulum)	-0.324523	10.3325	0.000505345	0.00915549
ILMN_1659610	TJP3	tight junction protein 3	-0.478649	8.28112	0.000505458	0.00915549
ILMN_2394750	EXOC4	exocyst complex component 4	-0.485919	8.52144	0.000506998	0.00917043
ILMN_3197652	ERI2	ERI1 exoribonuclease family member 2	0.355316	7.77154	0.000507096	0.00917043
ILMN_1660533	RPN1	ribophorin I	0.532923	11.7538	0.000508978	0.00919708
ILMN_1769926	DBN1	drebrin 1	-0.317756	9.00169	0.00051017	0.00921124
ILMN_1803464	PHTF1	putative homeodomain transcription factor 1	-0.327715	8.02351	0.000511845	0.00922506
ILMN_3240321	AEN	apoptosis enhancing nuclease	0.255377	7.8947	0.000512003	0.00922506
ILMN_1807042	MARCKS	myristoylated alanine-rich protein kinase C substrate	-0.447144	10.9552	0.000512163	0.00922506
ILMN_1791306	IDNK	idnK, gluconokinase homolog (E. coli)	-0.306928	8.10296	0.000512818	0.0092295
ILMN_1681304	PAN3	PAN3 poly(A) specific ribonuclease subunit homolog (S. cerevisiae)	-0.534785	9.6742	0.000513344	0.0092316
ILMN_1654118	BCL2L1	BCL2-like 1	-0.712436	9.64082	0.000515015	0.00923522
ILMN_2391765	C6orf48	chromosome 6 open reading frame 48	-0.63906	12.8614	0.000515162	0.00923522
ILMN_1673721	EXO1	exonuclease 1	0.811305	8.06471	0.000515342	0.00923522
ILMN_1745365	PKNOX1	PBX/knotted 1 homeobox 1	0.337544	8.26954	0.000515353	0.00923522
ILMN_2215656	MAGOH	mago-nashi homolog, proliferation-associated (Drosophila)	0.470667	8.22408	0.000515593	0.00923522
ILMN_1677483	NA	NA	0.350779	9.25725	0.00051693	0.00925182
ILMN_1663035	SREBF1	sterol regulatory element binding transcription factor 1	0.565433	9.1072	0.000518238	0.00926787
ILMN_1808587	ZFHX3	zinc finger homeobox 3	-0.478308	9.15638	0.00051924	0.00927656
ILMN_1763147	NDUFB6	NADH dehydrogenase (ubiquinone) 1 beta subcomplex, 6, 17kDa	0.560756	11.1384	0.000519546	0.00927656
ILMN_1766125	LONP1	lon peptidase 1, mitochondrial	-0.597537	9.64931	0.000521489	0.00929573
ILMN_1756992	MUC1	mucin 1, cell surface associated	-0.276195	7.48461	0.000521855	0.00929573
ILMN_1697440	PRPF4	pre-mRNA processing factor 4	0.40961	9.58571	0.000521857	0.00929573
ILMN_1685580	CBLB	Cbl proto-oncogene B, E3 ubiquitin protein ligase	-0.9271	8.71737	0.000524993	0.00934421
ILMN_2155172	BRIX1	BRX1, biogenesis of ribosomes, homolog (S. cerevisiae)	0.540283	8.35162	0.000525702	0.00934893
ILMN_1651719	MBTPS1	membrane-bound transcription factor peptidase, site 1	-0.398411	9.53807	0.000526087	0.00934893
ILMN_1730612	DBNDD2	dysbindin (dystrobrevin binding protein 1) domain containing 2	-0.855356	8.73628	0.000530913	0.00942446
ILMN_2090802	TMEM79	transmembrane protein 79	-0.913713	9.29018	0.000531173	0.00942446
ILMN_1711470	UBE2T	ubiquitin-conjugating enzyme E2T (putative)	1.44918	10.5179	0.000532129	0.009434
ILMN_1769409	TMEM261	transmembrane protein 261	-0.273896	8.42605	0.000533359	0.00944628
ILMN_1731518	PLD6	phospholipase D family, member 6	0.374966	7.97411	0.00053366	0.00944628
ILMN_3244157	SNORD83B	small nucleolar RNA, C/D box 83B	0.381062	7.81138	0.000535775	0.00947628
ILMN_1700831	SLC27A2	solute carrier family 27 (fatty acid transporter), member 2	0.256291	8.09218	0.000539812	0.00953181
ILMN_1764970	JMJD1C	jumonji domain containing 1C	-0.664955	8.7199	0.000540534	0.00953181
ILMN_1768062	ADK	adenosine kinase	0.287685	7.77576	0.000540806	0.00953181
ILMN_1839609	NA	NA	-0.500933	8.2191	0.000540846	0.00953181
ILMN_2305721	POMT1	protein-O-mannosyltransferase 1	-0.250799	8.51387	0.000541028	0.00953181
ILMN_3240187	EMC3	ER membrane protein complex subunit 3	0.314012	9.60243	0.00054375	0.00957229
ILMN_1747857	SMARCE1	SWI/SNF related, matrix associated, actin dependent regulator of chromatin, subfamily e, member 1	-0.496768	9.52684	0.000545784	0.0096006
ILMN_1680130	DYM	dymeclin	-0.227005	9.47747	0.000546274	0.00960174
ILMN_1797950	EXTL2	exostosin-like glycosyltransferase 2	-0.778674	8.44478	0.000549345	0.00964819
ILMN_1682165	NT5C2	5'-nucleotidase, cytosolic II	-0.525114	8.87925	0.000550384	0.00965891
ILMN_1756685	DEPTOR	DEP domain containing MTOR-interacting protein	-0.37041	8.25933	0.000551654	0.00967368
ILMN_2097421	MRPL51	mitochondrial ribosomal protein L51	0.557593	11.6521	0.00055317	0.00969273
ILMN_1720322	PTS	6-pyruvoyltetrahydropterin synthase	0.426049	8.94837	0.000555239	0.00972143
ILMN_2124433	SAGE1	sarcoma antigen 1	-0.427774	7.5412	0.000556583	0.0097374
ILMN_1683263	TSPAN8	tetraspanin 8	-2.16529	9.71018	0.000557535	0.00974649
ILMN_1813341	PTGFR	prostaglandin F receptor (FP)	0.2368	7.71101	0.000559995	0.00978192
ILMN_2230902	CTNNA1	catenin (cadherin-associated protein), alpha 1, 102kDa	-0.444057	10.3893	0.000563734	0.00983901
ILMN_2319913	DGKA	diacylglycerol kinase, alpha 80kDa	-0.407575	7.66699	0.000564136	0.00983901
ILMN_1713189	KANSL2	KAT8 regulatory NSL complex subunit 2	0.346527	10.1051	0.000564736	0.00984186
ILMN_1690259	RAE1	ribonucleic acid export 1	0.212237	7.93967	0.000565882	0.00985421
ILMN_1753265	C12orf76	chromosome 12 open reading frame 76	-0.343437	8.61021	0.000568865	0.00989852
ILMN_1729563	UGDH	UDP-glucose 6-dehydrogenase	0.21579	8.45748	0.000572107	0.00994231
ILMN_1651610	NA	NA	-0.727067	9.57567	0.000572263	0.00994231
ILMN_2082244	FOXK1	forkhead box K1	-0.555455	9.34871	0.000576019	0.00999986
ILMN_1660305	PDE12	phosphodiesterase 12	0.36519	8.80465	0.000577772	0.0100174
ILMN_1652008	KNSTRN	kinetochore-localized astrin/SPAG5 binding protein	0.57737	8.66528	0.000577916	0.0100174
ILMN_1761259	EXT2	exostosin glycosyltransferase 2	0.404135	8.02312	0.00057953	0.0100376
ILMN_1767365	PAK1	p21 protein (Cdc42/Rac)-activated kinase 1	-0.868204	8.82528	0.000580217	0.0100413
ILMN_3287266	NA	NA	0.927372	9.65288	0.000581396	0.0100413
ILMN_1713058	PSTPIP2	proline-serine-threonine phosphatase interacting protein 2	0.21713	7.46754	0.000581661	0.0100413
ILMN_1778152	FIGNL1	fidgetin-like 1	0.373863	8.27677	0.000581906	0.0100413
ILMN_2367020	SEC61G	Sec61 gamma subunit	0.632579	12.2617	0.000582228	0.0100413
ILMN_1803192	WDR76	WD repeat domain 76	0.236874	7.53023	0.000582412	0.0100413
ILMN_3227060	NA	NA	-0.294863	7.73048	0.000583207	0.0100473
ILMN_1758626	IDS	iduronate 2-sulfatase	-0.367328	8.1679	0.000585003	0.0100705
ILMN_2326997	DHPS	deoxyhypusine synthase	-0.491027	10.5936	0.000586964	0.0100966
ILMN_1677747	TMPO	thymopoietin	0.213106	7.54925	0.000587734	0.0101021
ILMN_1666757	SDHAP1	succinate dehydrogenase complex, subunit A, flavoprotein pseudogene 1	0.492879	8.05902	0.000588696	0.0101109
ILMN_1770425	CDIPT	CDP-diacylglycerol--inositol 3-phosphatidyltransferase	-0.615025	9.47699	0.00059364	0.0101881
ILMN_2407619	CDC25C	cell division cycle 25C	0.483086	7.73681	0.000596043	0.0102213
ILMN_1751086	ATL3	atlastin GTPase 3	-0.334722	10.0804	0.000596502	0.0102213
ILMN_1748755	KCND2	potassium voltage-gated channel, Shal-related subfamily, member 2	-0.20478	7.42974	0.000596932	0.0102213
ILMN_1812701	C4orf33	chromosome 4 open reading frame 33	-0.255888	7.6708	0.00059968	0.0102605
ILMN_2365544	NHP2	NHP2 ribonucleoprotein	0.505278	11.3799	0.000602206	0.0102959
ILMN_1657446	NTPCR	nucleoside-triphosphatase, cancer-related	-0.595584	10.3075	0.000603227	0.0103056
ILMN_2406586	CC2D2A	coiled-coil and C2 domain containing 2A	-0.197545	7.63334	0.000604568	0.0103207
ILMN_1778561	WEE1	WEE1 G2 checkpoint kinase	0.284636	8.32718	0.000605254	0.0103246
ILMN_1812067	RER1	retention in endoplasmic reticulum sorting receptor 1	0.699216	8.62023	0.00060751	0.0103552
ILMN_1758055	YIF1B	Yip1 interacting factor homolog B (S. cerevisiae)	0.464467	8.10382	0.000608427	0.010363
ILMN_1796130	NA	NA	0.207969	7.60991	0.000610231	0.0103812
ILMN_1714489	CIB2	calcium and integrin binding family member 2	-0.673626	8.40779	0.000610413	0.0103812
ILMN_1662619	TFPI	tissue factor pathway inhibitor (lipoprotein-associated coagulation inhibitor)	-0.461002	7.6089	0.00061226	0.0104047
ILMN_1768784	PSMC2	proteasome (prosome, macropain) 26S subunit, ATPase, 2	0.564524	10.9745	0.000613548	0.0104188
ILMN_3244506	CRSP8P	mediator complex subunit 27 pseudogene	0.618291	8.96956	0.000614118	0.0104206
ILMN_2374770	TAX1BP1	Tax1 (human T-cell leukemia virus type I) binding protein 1	-0.93612	10.3055	0.000614908	0.0104262
ILMN_1804357	GNG4	guanine nucleotide binding protein (G protein), gamma 4	0.702655	8.02761	0.000618568	0.0104803
ILMN_2275533	DIAPH3	diaphanous-related formin 3	0.247111	7.48534	0.000619662	0.010491
ILMN_2384237	STAP2	signal transducing adaptor family member 2	-0.414947	7.81168	0.000621546	0.010515
ILMN_2371700	HAUS7	HAUS augmin-like complex, subunit 7	0.503297	8.08015	0.000622039	0.0105154
ILMN_1751726	NA	NA	-0.552108	13.0242	0.000622712	0.0105189
ILMN_1741976	SMARCAD1	SWI/SNF-related, matrix-associated actin-dependent regulator of chromatin, subfamily a, containing DEAD/H box 1	0.239248	7.99143	0.000627059	0.0105844
ILMN_1767362	ADAMTS6	ADAM metallopeptidase with thrombospondin type 1 motif, 6	-0.207361	7.51126	0.000627875	0.0105888
ILMN_2173294	THNSL2	threonine synthase-like 2 (S. cerevisiae)	-0.435479	8.21467	0.000628484	0.0105888
ILMN_2234873	NME2	NME/NM23 nucleoside diphosphate kinase 2	0.437528	8.4622	0.000628725	0.0105888
ILMN_1763694	RSPRY1	ring finger and SPRY domain containing 1	-0.591979	9.98327	0.00063007	0.0106035
ILMN_1676833	CYB5RL	cytochrome b5 reductase-like	0.169981	7.49324	0.000631876	0.010626
ILMN_1655563	CTIF	CBP80/20-dependent translation initiation factor	-0.345256	7.72595	0.000635821	0.0106844
ILMN_2041046	CKS1B	CDC28 protein kinase regulatory subunit 1B	1.35408	11.0304	0.000638387	0.0107195
ILMN_1755664	RPS26	ribosomal protein S26	0.287577	7.6315	0.000639715	0.0107277
ILMN_3305475	NA	NA	0.391816	7.99759	0.00063983	0.0107277
ILMN_2296843	GCDH	glutaryl-CoA dehydrogenase	0.271373	8.05116	0.000641023	0.0107302
ILMN_1750689	MPP5	membrane protein, palmitoylated 5 (MAGUK p55 subfamily member 5)	-0.387112	8.53781	0.000641171	0.0107302
ILMN_1813191	NA	NA	-0.521848	8.77917	0.000641651	0.0107302
ILMN_1695711	FAM105A	family with sequence similarity 105, member A	0.211213	7.60015	0.000641882	0.0107302
ILMN_1778836	SRSF7	serine/arginine-rich splicing factor 7	0.503743	9.76019	0.000643191	0.0107441
ILMN_1790062	OTULIN	OTU deubiquitinase with linear linkage specificity	0.379188	7.76683	0.000647843	0.0108138
ILMN_2301083	UBE2C	ubiquitin-conjugating enzyme E2C	1.57461	10.5239	0.00065142	0.0108655
ILMN_1652371	KIAA1324L	KIAA1324-like	-0.302742	8.28658	0.000652641	0.010871
ILMN_1811178	SCAPER	S-phase cyclin A-associated protein in the ER	-0.178918	7.78487	0.000652711	0.010871
ILMN_1718023	APEH	acylaminoacyl-peptide hydrolase	-0.761373	10.8258	0.000653933	0.0108812
ILMN_1673604	YIPF3	Yip1 domain family, member 3	-0.659235	8.87592	0.000654652	0.0108812
ILMN_1723414	HACL1	2-hydroxyacyl-CoA lyase 1	-0.623915	9.93242	0.000654771	0.0108812
ILMN_1747058	TRAPPC2L	trafficking protein particle complex 2-like	0.388576	10.6382	0.000655377	0.0108832
ILMN_1690982	DDT	D-dopachrome tautomerase	0.546515	12.1717	0.000658757	0.0109313
ILMN_1677843	RAB24	RAB24, member RAS oncogene family	-0.774106	10.0751	0.000660227	0.0109427
ILMN_1769158	ISOC2	isochorismatase domain containing 2	0.690683	8.9352	0.000660415	0.0109427
ILMN_1728224	OGFR	opioid growth factor receptor	-0.612018	7.92422	0.000663128	0.0109796
ILMN_2219466	APOBEC3B	apolipoprotein B mRNA editing enzyme, catalytic polypeptide-like 3B	0.234117	7.48411	0.000664174	0.0109883
ILMN_1815933	FTSJ2	FtsJ RNA methyltransferase homolog 2 (E. coli)	0.372404	8.51787	0.000664627	0.0109883
ILMN_2151818	PSMA6	proteasome (prosome, macropain) subunit, alpha type, 6	0.568749	11.8351	0.00066813	0.0110241
ILMN_1682774	TEX30	testis expressed 30	0.384517	7.71672	0.00066824	0.0110241
ILMN_1653319	MC1R	melanocortin 1 receptor (alpha melanocyte stimulating hormone receptor)	-0.388186	8.2159	0.000668258	0.0110241
ILMN_1711888	COBL	cordon-bleu WH2 repeat protein	-0.315427	8.33746	0.000669944	0.0110416
ILMN_1661595	C1orf53	chromosome 1 open reading frame 53	-0.39125	9.126	0.000670455	0.0110416
ILMN_1680626	PDIA6	protein disulfide isomerase family A, member 6	0.612651	9.74559	0.00067081	0.0110416
ILMN_1808501	SH3KBP1	SH3-domain kinase binding protein 1	-0.271668	7.79812	0.00067173	0.0110416
ILMN_1712312	RAB11A	RAB11A, member RAS oncogene family	-0.436119	10.8398	0.000671767	0.0110416
ILMN_2070349	POLR3G	polymerase (RNA) III (DNA directed) polypeptide G (32kD)	0.133717	7.45688	0.000672712	0.0110422
ILMN_1654068	NUDT1	nudix (nucleoside diphosphate linked moiety X)-type motif 1	0.640587	8.15801	0.000672784	0.0110422
ILMN_1688818	NA	NA	0.472584	8.94385	0.000674444	0.0110577
ILMN_1898124	SNHG15	small nucleolar RNA host gene 15 (non-protein coding)	0.375143	9.8108	0.000675503	0.0110577
ILMN_1750102	EME1	essential meiotic structure-specific endonuclease 1	0.444294	7.73746	0.000675576	0.0110577
ILMN_1804854	CTNNA1	catenin (cadherin-associated protein), alpha 1, 102kDa	-0.571038	11.431	0.000676146	0.0110577
ILMN_1773493	TIMM23	translocase of inner mitochondrial membrane 23 homolog (yeast)	0.684112	9.73924	0.00067618	0.0110577
ILMN_1735052	ULK1	unc-51 like autophagy activating kinase 1	-0.632786	9.73075	0.000677454	0.0110705
ILMN_1682402	SNORD46	small nucleolar RNA, C/D box 46	0.467127	7.75102	0.000679137	0.0110836
ILMN_3209117	NA	NA	0.365476	8.023	0.000679237	0.0110836
ILMN_1815012	EXOC7	exocyst complex component 7	-0.624998	9.92709	0.000680214	0.0110915
ILMN_1687037	IFT140	intraflagellar transport 140 homolog (Chlamydomonas)	-0.172221	7.43777	0.000681279	0.0111008
ILMN_1748650	MRPL45	mitochondrial ribosomal protein L45	-0.641641	9.86855	0.00068375	0.011133
ILMN_2410909	AKT1	v-akt murine thymoma viral oncogene homolog 1	-0.601015	9.47088	0.000684543	0.0111379
ILMN_1669366	IFT88	intraflagellar transport 88 homolog (Chlamydomonas)	-0.525738	8.38996	0.000685176	0.0111402
ILMN_1749829	DLGAP5	discs, large (Drosophila) homolog-associated protein 5	0.510109	8.24365	0.000688083	0.0111758
ILMN_1786041	ASB9	ankyrin repeat and SOCS box containing 9	-0.434981	7.81377	0.000688369	0.0111758
ILMN_1659437	TXNDC17	thioredoxin domain containing 17	0.471252	11.2914	0.000689746	0.0111758
ILMN_2372040	MTFP1	mitochondrial fission process 1	0.683666	8.02403	0.000690098	0.0111758
ILMN_1666471	UQCRQ	ubiquinol-cytochrome c reductase, complex III subunit VII, 9.5kDa	0.5803	12.9518	0.000690264	0.0111758
ILMN_1801767	ABHD3	abhydrolase domain containing 3	0.539886	8.44858	0.000690341	0.0111758
ILMN_1704195	FUK	fucokinase	-0.439652	8.36062	0.000691389	0.0111847
ILMN_1757845	SPIRE1	spire-type actin nucleation factor 1	-0.438929	9.48782	0.000692214	0.0111901
ILMN_1663486	TLK2	tousled-like kinase 2	-0.486698	8.51488	0.000696858	0.0112499
ILMN_1786612	PSME2	proteasome (prosome, macropain) activator subunit 2 (PA28 beta)	0.353608	11.0046	0.000697886	0.0112499
ILMN_1764709	MAFB	v-maf avian musculoaponeurotic fibrosarcoma oncogene homolog B	0.539987	8.37759	0.000698136	0.0112499
ILMN_1814282	AEN	apoptosis enhancing nuclease	0.419152	8.43586	0.000698289	0.0112499
ILMN_1707783	TMA7	translation machinery associated 7 homolog (S. cerevisiae)	0.837405	12.8221	0.000698885	0.0112499
ILMN_1718129	MAP2K5	mitogen-activated protein kinase kinase 5	-0.378328	7.76848	0.00069891	0.0112499
ILMN_3208881	NA	NA	0.522702	9.83552	0.000699545	0.0112521
ILMN_1701331	UBE2M	ubiquitin-conjugating enzyme E2M	1.01019	10.6252	0.000700084	0.0112527
ILMN_1695357	SPDL1	spindle apparatus coiled-coil protein 1	0.473269	7.87195	0.000701158	0.011262
ILMN_2179018	NDUFAB1	NADH dehydrogenase (ubiquinone) 1, alpha/beta subcomplex, 1, 8kDa	0.8042	10.4296	0.000702061	0.0112685
ILMN_1715463	SOSTDC1	sclerostin domain containing 1	-0.596468	7.73772	0.000708346	0.0113511
ILMN_1807095	MRPS36	mitochondrial ribosomal protein S36	0.315627	7.82418	0.000708602	0.0113511
ILMN_1815190	METTL1	methyltransferase like 1	0.570663	9.38168	0.000708722	0.0113511
ILMN_1787843	HSDL2	hydroxysteroid dehydrogenase like 2	-0.309686	7.81279	0.00070996	0.0113622
ILMN_2154157	CHRNA3	cholinergic receptor, nicotinic, alpha 3 (neuronal)	0.232487	7.60501	0.000710421	0.0113622
ILMN_1652333	FN3KRP	fructosamine 3 kinase related protein	0.807629	9.27326	0.000712626	0.0113894
ILMN_1696133	EPT1	ethanolaminephosphotransferase 1 (CDP-ethanolamine-specific)	0.422548	8.68247	0.000714495	0.0114112
ILMN_2048982	ZBTB25	zinc finger and BTB domain containing 25	-0.279277	7.87067	0.000718359	0.0114648
ILMN_3238785	SNHG9	small nucleolar RNA host gene 9 (non-protein coding)	1.35401	9.42849	0.000721753	0.0115034
ILMN_2317658	SLC3A2	solute carrier family 3 (amino acid transporter heavy chain), member 2	0.215635	7.60913	0.000721799	0.0115034
ILMN_1662184	C5orf34	chromosome 5 open reading frame 34	0.305729	7.80643	0.00072244	0.0115055
ILMN_1725260	CDC25C	cell division cycle 25C	0.519647	7.82098	0.000725807	0.0115509
ILMN_1846517	RP11-15A1.3	uncharacterized LOC100505715	-0.514004	8.05307	0.000727191	0.0115648
ILMN_1806603	MESP1	mesoderm posterior 1 homolog (mouse)	0.368794	8.12894	0.000730374	0.0116072
ILMN_1762725	EIF3L	eukaryotic translation initiation factor 3, subunit L	-0.737071	12.4102	0.000733066	0.0116418
ILMN_1724493	LYSMD2	LysM, putative peptidoglycan-binding, domain containing 2	0.528564	8.73497	0.00073369	0.0116435
ILMN_1694177	PCNA	proliferating cell nuclear antigen	0.942511	8.17147	0.000735746	0.0116679
ILMN_1788213	FRAT2	frequently rearranged in advanced T-cell lymphomas 2	-0.798725	8.94734	0.000736486	0.0116715
ILMN_1778543	NA	NA	0.280111	7.64741	0.000737213	0.0116748
ILMN_1750429	MKNK1	MAP kinase interacting serine/threonine kinase 1	-0.429267	8.06353	0.000738072	0.0116802
ILMN_1687235	HPN	hepsin	-0.718732	8.74855	0.000741142	0.0117164
ILMN_1673275	TRAPPC2	trafficking protein particle complex 2	-0.499547	8.95446	0.000741401	0.0117164
ILMN_1720513	SETBP1	SET binding protein 1	-0.628952	8.06474	0.000743391	0.0117345
ILMN_2402272	TCEAL8	transcription elongation factor A (SII)-like 8	-0.461854	8.9952	0.000743587	0.0117345
ILMN_1757627	ZMYND19	zinc finger, MYND-type containing 19	0.672298	9.04562	0.00074513	0.0117436
ILMN_3248218	SNORD104	small nucleolar RNA, C/D box 104	-0.413599	8.61203	0.000745202	0.0117436
ILMN_1753196	PTTG1	pituitary tumor-transforming 1	1.00149	10.3315	0.000746694	0.0117589
ILMN_1796339	PLEKHA2	pleckstrin homology domain containing, family A (phosphoinositide binding specific) member 2	-0.388672	7.62526	0.000749064	0.0117839
ILMN_1805800	RAB5A	RAB5A, member RAS oncogene family	-0.473109	8.57977	0.000749821	0.0117839
ILMN_1770629	SLC17A7	solute carrier family 17 (vesicular glutamate transporter), member 7	0.28462	7.53251	0.000749849	0.0117839
ILMN_1732809	ALG9	ALG9, alpha-1,2-mannosyltransferase	0.422984	8.9248	0.000751483	0.0118013
ILMN_2396697	GRIK2	glutamate receptor, ionotropic, kainate 2	-0.283425	7.53405	0.000752928	0.0118158
ILMN_1655485	SPRTN	SprT-like N-terminal domain	0.374865	8.66672	0.000755095	0.0118338
ILMN_1679185	LEF1	lymphoid enhancer-binding factor 1	-0.492778	8.43091	0.000755123	0.0118338
ILMN_1675651	MAGEA6	melanoma antigen family A, 6	0.36499	8.14176	0.000758204	0.0118738
ILMN_1810228	TTF2	transcription termination factor, RNA polymerase II	0.597779	8.61932	0.000759302	0.0118827
ILMN_1655941	TMEM191A	transmembrane protein 191A (pseudogene)	0.283859	7.80344	0.000762002	0.0119135
ILMN_2395236	CHEK2	checkpoint kinase 2	0.235849	7.7133	0.000762853	0.0119135
ILMN_1685371	SUMF2	sulfatase modifying factor 2	-0.449758	8.08772	0.000762854	0.0119135
ILMN_1792456	CCDC104	coiled-coil domain containing 104	-0.704643	8.1798	0.000766921	0.0119687
ILMN_1709795	RAC2	ras-related C3 botulinum toxin substrate 2 (rho family, small GTP binding protein Rac2)	-0.534145	9.10252	0.000771518	0.0120194
ILMN_1714515	MRPS12	mitochondrial ribosomal protein S12	0.65929	9.68869	0.000771521	0.0120194
ILMN_1886769	NA	NA	-0.362107	8.0748	0.000771763	0.0120194
ILMN_1667932	NA	NA	-1.04855	9.05215	0.000772386	0.0120195
ILMN_1801913	PPIH	peptidylprolyl isomerase H (cyclophilin H)	0.799242	9.86929	0.000772841	0.0120195
ILMN_1774074	RXRB	retinoid X receptor, beta	-0.437376	8.53256	0.000775526	0.012053
ILMN_1795298	GPER1	G protein-coupled estrogen receptor 1	-0.901323	9.47441	0.000777578	0.0120766
ILMN_1742124	CCSER2	coiled-coil serine-rich protein 2	0.200426	7.58325	0.000782017	0.0121335
ILMN_1719661	MSRB1	methionine sulfoxide reductase B1	0.625057	9.53996	0.000782318	0.0121335
ILMN_2382431	ANKRD36	ankyrin repeat domain 36	-0.41088	8.05168	0.00078415	0.0121535
ILMN_1702420	PCDHA9	protocadherin alpha 9	-0.372683	7.70118	0.000786032	0.0121743
ILMN_2077550	RACGAP1	Rac GTPase activating protein 1	0.997462	9.34962	0.000787064	0.0121819
ILMN_1653612	KCTD9	potassium channel tetramerization domain containing 9	0.585927	8.59697	0.000789058	0.0122044
ILMN_1771903	NUP37	nucleoporin 37kDa	0.631972	10.4748	0.000790702	0.0122152
ILMN_1680673	NT5DC1	5'-nucleotidase domain containing 1	0.686918	8.73264	0.000790838	0.0122152
ILMN_2363165	TACC2	transforming, acidic coiled-coil containing protein 2	-0.621015	8.39766	0.00079286	0.012238
ILMN_1786444	LPL	lipoprotein lipase	0.355165	8.22102	0.000797802	0.0122968
ILMN_2222992	ETF1	eukaryotic translation termination factor 1	0.713628	10.2462	0.000798289	0.0122968
ILMN_3241021	RNY4	RNA, Ro-associated Y4	1.02577	8.59482	0.000798299	0.0122968
ILMN_1784880	TAF9B	TAF9B RNA polymerase II, TATA box binding protein (TBP)-associated factor, 31kDa	0.308515	7.70851	0.000799537	0.0123074
ILMN_1812327	RNF19A	ring finger protein 19A, RBR E3 ubiquitin protein ligase	-0.406499	7.92263	0.000802776	0.0123488
ILMN_1748476	NOP58	NOP58 ribonucleoprotein	0.580077	10.2937	0.000803493	0.0123514
ILMN_1704557	RPS6KB1	ribosomal protein S6 kinase, 70kDa, polypeptide 1	0.44892	8.83351	0.000804998	0.0123662
ILMN_1762747	RPL15	ribosomal protein L15	-0.599548	12.6885	0.00080567	0.012368
ILMN_3247723	NOP16	NOP16 nucleolar protein	0.311623	9.53637	0.000806311	0.0123695
ILMN_2405602	OSBPL1A	oxysterol binding protein-like 1A	-0.313975	10.3715	0.000807569	0.0123803
ILMN_1811560	SUGP1	SURP and G patch domain containing 1	-0.464236	8.7615	0.000808158	0.012381
ILMN_2287888	PSMC4	proteasome (prosome, macropain) 26S subunit, ATPase, 4	0.319322	8.58404	0.000809988	0.0124006
ILMN_1703102	NA	NA	-0.514632	9.49317	0.000811903	0.0124215
ILMN_2363591	SDCBP	syndecan binding protein (syntenin)	-0.494986	8.47429	0.000813835	0.0124426
ILMN_1736816	SKA3	spindle and kinetochore associated complex subunit 3	0.376944	7.6041	0.000818099	0.0124993
ILMN_2330243	NUDT1	nudix (nucleoside diphosphate linked moiety X)-type motif 1	1.44904	9.71654	0.000818682	0.0124997
ILMN_1745772	ASCC3	activating signal cointegrator 1 complex subunit 3	-0.503535	8.86917	0.000824427	0.0125789
ILMN_2336609	SYTL2	synaptotagmin-like 2	-1.18208	10.1133	0.000825989	0.0125908
ILMN_1703955	FBXO32	F-box protein 32	-0.955422	8.366	0.000826655	0.0125908
ILMN_2306189	MAGED1	melanoma antigen family D, 1	-0.545467	9.71058	0.000826881	0.0125908
ILMN_1712918	NQO2	NAD(P)H dehydrogenase, quinone 2	0.500543	9.12961	0.000827515	0.012592
ILMN_1772888	NA	NA	-0.646117	12.1176	0.000837936	0.0127351
ILMN_1701393	TBX3	T-box 3	-0.33248	8.09909	0.000838553	0.0127351
ILMN_1738027	BRCA1	breast cancer 1, early onset	0.612622	7.90731	0.000839782	0.0127351
ILMN_1697460	REEP6	receptor accessory protein 6	0.619381	7.79121	0.000839906	0.0127351
ILMN_1709085	GSG2	germ cell associated 2 (haspin)	0.273223	7.51538	0.000840103	0.0127351
ILMN_1779213	TFG	TRK-fused gene	0.261594	7.75754	0.00084078	0.0127351
ILMN_2132161	KIF18A	kinesin family member 18A	0.230544	7.58491	0.000840875	0.0127351
ILMN_1774547	MPRIP	myosin phosphatase Rho interacting protein	-0.53491	9.15412	0.000842273	0.0127415
ILMN_1784005	NA	NA	-0.644296	8.45412	0.000842428	0.0127415
ILMN_2297626	PEG10	paternally expressed 10	-1.36951	8.83984	0.000843537	0.0127497
ILMN_1745075	RPLP0	ribosomal protein, large, P0	-0.496837	12.2006	0.000844872	0.012756
ILMN_3178792	HNRNPA2B1	heterogeneous nuclear ribonucleoprotein A2/B1	0.373377	8.88754	0.000845084	0.012756
ILMN_1682428	HENMT1	HEN1 methyltransferase homolog 1 (Arabidopsis)	-0.397809	9.49757	0.000852133	0.0128489
ILMN_1720745	NA	NA	-0.961485	12.3529	0.000852377	0.0128489
ILMN_1793118	TAX1BP1	Tax1 (human T-cell leukemia virus type I) binding protein 1	-0.951997	10.4225	0.000859181	0.0129411
ILMN_2368292	TSEN34	TSEN34 tRNA splicing endonuclease subunit	0.541288	10.8685	0.000859973	0.0129411
ILMN_2371379	ACLY	ATP citrate lyase	0.508099	10.5931	0.000860213	0.0129411
ILMN_2370464	ATRIP	ATR interacting protein	0.388973	8.47315	0.000861168	0.0129468
ILMN_1714170	SPSB1	splA/ryanodine receptor domain and SOCS box containing 1	0.266471	7.56793	0.000866444	0.0130174
ILMN_1657744	FAM219B	family with sequence similarity 219, member B	-0.666452	8.8892	0.000869175	0.0130438
ILMN_1779279	MAPK1IP1L	mitogen-activated protein kinase 1 interacting protein 1-like	0.417736	8.7435	0.000869355	0.0130438
ILMN_1689180	NA	NA	-0.180587	7.47022	0.000871405	0.0130594
ILMN_1753063	KIF15	kinesin family member 15	0.550763	7.86251	0.000871556	0.0130594
ILMN_3246900	LOC92249	uncharacterized LOC92249	-0.531428	8.30148	0.000873655	0.0130814
ILMN_1762426	DHFRL1	dihydrofolate reductase-like 1	-0.5609	8.25002	0.000874184	0.0130814
ILMN_1690695	PEX11A	peroxisomal biogenesis factor 11 alpha	-0.250848	7.82829	0.000878243	0.0131335
ILMN_1746525	FTH1P2	ferritin, heavy polypeptide 1 pseudogene 2	0.322655	8.07091	0.000881726	0.0131745
ILMN_2367113	CASP6	caspase 6, apoptosis-related cysteine peptidase	-0.293227	7.74182	0.000882156	0.0131745
ILMN_1738383	EEF2	eukaryotic translation elongation factor 2	-0.707669	13.4536	0.000887266	0.013242
ILMN_1809583	CREBBP	CREB binding protein	-0.375095	9.46177	0.000888632	0.0132452
ILMN_1683811	TNPO3	transportin 3	-0.287276	9.3499	0.000888653	0.0132452
ILMN_1664167	RPF2	ribosome production factor 2 homolog (S. cerevisiae)	0.519024	10.61	0.000892256	0.013282
ILMN_1686750	MGEA5	meningioma expressed antigen 5 (hyaluronidase)	-0.416761	9.2829	0.000892786	0.013282
ILMN_1722726	ARHGAP32	Rho GTPase activating protein 32	-0.570357	7.81062	0.000892885	0.013282
ILMN_2365569	ICA1	islet cell autoantigen 1, 69kDa	-0.592153	8.42207	0.000897641	0.0133439
ILMN_1749243	BANF1	barrier to autointegration factor 1	0.28888	8.21634	0.00089914	0.0133574
ILMN_2400644	SRGAP3	SLIT-ROBO Rho GTPase activating protein 3	-0.391496	7.764	0.000901614	0.0133853
ILMN_1658992	DPM1	dolichyl-phosphate mannosyltransferase polypeptide 1, catalytic subunit	0.323527	9.87108	0.000902755	0.0133934
ILMN_2343310	DYNC2H1	dynein, cytoplasmic 2, heavy chain 1	-0.561241	8.79345	0.000903556	0.0133965
ILMN_1765076	APPL2	adaptor protein, phosphotyrosine interaction, PH domain and leucine zipper containing 2	-0.699153	9.45172	0.000905408	0.0134112
ILMN_1784516	TTC18	tetratricopeptide repeat domain 18	-0.191325	7.55342	0.000905737	0.0134112
ILMN_1766222	LARP4B	La ribonucleoprotein domain family, member 4B	0.579259	9.34043	0.000906415	0.0134124
ILMN_1862521	DENND1B	DENN/MADD domain containing 1B	-0.469072	7.81581	0.000909809	0.0134391
ILMN_1768816	TMPO	thymopoietin	0.569444	8.39681	0.000909989	0.0134391
ILMN_1701306	MRRF	mitochondrial ribosome recycling factor	-0.263316	8.05237	0.000910005	0.0134391
ILMN_1736096	DLL3	delta-like 3 (Drosophila)	0.467051	8.58512	0.000910874	0.0134431
ILMN_1702763	ZMYM1	zinc finger, MYM-type 1	0.249164	8.10151	0.000912498	0.0134497
ILMN_1704376	GLDN	gliomedin	-0.271332	7.42543	0.000912514	0.0134497
ILMN_1696347	CTSC	cathepsin C	0.183334	7.65278	0.000914759	0.0134727
ILMN_1660021	PLIN3	perilipin 3	-0.341628	9.99503	0.000915269	0.0134727
ILMN_1780711	NA	NA	0.189134	7.58581	0.000917141	0.0134915
ILMN_1735827	NISCH	nischarin	-0.546197	9.04339	0.000917853	0.0134932
ILMN_2185866	PCDHB17	protocadherin beta 17 pseudogene	-0.627737	8.1444	0.000919389	0.0135013
ILMN_1735353	IRX1	iroquois homeobox 1	0.208252	7.89255	0.000919602	0.0135013
ILMN_3288830	NA	NA	0.240837	7.73328	0.000922326	0.0135316
ILMN_1653404	NKIRAS2	NFKB inhibitor interacting Ras-like 2	-0.407472	8.97347	0.000922869	0.0135316
ILMN_1703906	HJURP	Holliday junction recognition protein	0.99747	8.62986	0.000926243	0.0135691
ILMN_2070072	RPS7	ribosomal protein S7	0.850943	10.2448	0.000926626	0.0135691
ILMN_1752406	NA	NA	-0.398178	8.14456	0.000931093	0.0136256
ILMN_1762615	FAM175B	family with sequence similarity 175, member B	0.395727	8.92444	0.000931775	0.0136268
ILMN_2353697	HINFP	histone H4 transcription factor	-0.289044	8.24827	0.000933743	0.0136467
ILMN_2367743	TUBG1	tubulin, gamma 1	1.10011	9.96142	0.000937494	0.0136921
ILMN_2357577	PRKAA1	protein kinase, AMP-activated, alpha 1 catalytic subunit	0.586731	9.20326	0.000938062	0.0136921
ILMN_1674662	TICRR	TOPBP1-interacting checkpoint and replication regulator	0.268527	7.55855	0.00093894	0.013696
ILMN_1733094	STEAP1	six transmembrane epithelial antigen of the prostate 1	1.07573	10.0031	0.000943238	0.0137439
ILMN_1726603	ATP5I	ATP synthase, H+ transporting, mitochondrial Fo complex, subunit E	0.586452	13.5046	0.000943445	0.0137439
ILMN_1738983	SIRT5	sirtuin 5	-0.166062	7.58342	0.000944602	0.0137519
ILMN_1732516	KNTC1	kinetochore associated 1	0.974027	9.44951	0.000962929	0.0140097
ILMN_3213531	NA	NA	-0.332951	12.4394	0.00096361	0.0140106
ILMN_2153280	EMC1	ER membrane protein complex subunit 1	0.177036	7.99877	0.000965626	0.0140308
ILMN_1742456	OSTF1	osteoclast stimulating factor 1	0.61098	9.28023	0.000969171	0.0140664
ILMN_1774617	NAB1	NGFI-A binding protein 1 (EGR1 binding protein 1)	-0.360722	7.73448	0.000969683	0.0140664
ILMN_1696911	FTH1P8	ferritin, heavy polypeptide 1 pseudogene 8	0.293123	8.08677	0.000969946	0.0140664
ILMN_1751143	TMEM243	transmembrane protein 243, mitochondrial	0.433923	8.32084	0.000972781	0.0140908
ILMN_1791576	CHSY1	chondroitin sulfate synthase 1	0.302639	8.71296	0.000972875	0.0140908
ILMN_1652913	EZH2	enhancer of zeste homolog 2 (Drosophila)	0.586814	8.50117	0.00097543	0.0141187
ILMN_1680925	SLC9A3R1	solute carrier family 9, subfamily A (NHE3, cation proton antiporter 3), member 3 regulator 1	0.397855	8.13288	0.000981244	0.0141937
ILMN_1700546	ELOVL6	ELOVL fatty acid elongase 6	0.535067	8.1884	0.000982814	0.0142073
ILMN_1778161	DNAJC25	DnaJ (Hsp40) homolog, subfamily C , member 25	0.289068	7.95427	0.000983816	0.0142127
ILMN_1745623	EFCAB4A	EF-hand calcium binding domain 4A	1.00892	9.51029	0.00098523	0.014224
ILMN_1699521	NA	NA	-0.525404	7.8386	0.000986135	0.014228
ILMN_1756146	WDR45	WD repeat domain 45	-0.430996	8.18094	0.000986845	0.0142291
ILMN_1791147	YPEL3	yippee-like 3 (Drosophila)	-0.823113	8.5195	0.000988733	0.0142472
ILMN_1814924	NXPE3	neurexophilin and PC-esterase domain family, member 3	0.295415	7.74528	0.000990599	0.014265
ILMN_1776582	PDK3	pyruvate dehydrogenase kinase, isozyme 3	0.224109	7.60574	0.000992208	0.0142758
ILMN_1733305	EIF2A	eukaryotic translation initiation factor 2A, 65kDa	-0.873866	10.958	0.000992614	0.0142758
ILMN_1772312	BARX1	BARX homeobox 1	0.146343	7.43826	0.000995885	0.0143137
ILMN_1741171	TM2D2	TM2 domain containing 2	0.442862	7.81659	0.000999621	0.0143582
ILMN_1676058	MAGOHB	mago-nashi homolog B (Drosophila)	0.173615	7.49494	0.00100133	0.0143736
ILMN_1787026	SEC61G	Sec61 gamma subunit	0.666422	12.083	0.00100441	0.0144087
ILMN_1682015	GAL	galanin/GMAP prepropeptide	0.933946	10.2446	0.00100805	0.0144517
ILMN_1911605	FRS2	fibroblast growth factor receptor substrate 2	0.319861	7.82612	0.00101761	0.0145754
ILMN_1798816	GOSR1	golgi SNAP receptor complex member 1	0.179441	7.8683	0.00101797	0.0145754
ILMN_2401258	FAM13A	family with sequence similarity 13, member A	-0.387375	7.71416	0.00101977	0.0145908
ILMN_1779147	ENC1	ectodermal-neural cortex 1 (with BTB domain)	-0.805683	9.49893	0.00102034	0.0145908
ILMN_2340259	PDE4B	phosphodiesterase 4B, cAMP-specific	-0.618524	7.873	0.00102105	0.0145917
ILMN_3236680	NA	NA	0.356593	8.41214	0.00102253	0.0146036
ILMN_3227226	NA	NA	-0.418973	8.19248	0.00102322	0.0146041
ILMN_1786065	UHRF1	ubiquitin-like with PHD and ring finger domains 1	1.07291	8.64677	0.00102933	0.014669
ILMN_3245849	PATE2	prostate and testis expressed 2	-0.823891	8.30587	0.00102967	0.014669
ILMN_1652806	ATP5J	ATP synthase, H+ transporting, mitochondrial Fo complex, subunit F6	0.444502	9.63187	0.0010299	0.014669
ILMN_1664231	TIMM23	translocase of inner mitochondrial membrane 23 homolog (yeast)	0.67268	9.84163	0.00103036	0.014669
ILMN_2396702	GRIK2	glutamate receptor, ionotropic, kainate 2	-0.428458	7.61683	0.0010316	0.0146744
ILMN_1700811	UBFD1	ubiquitin family domain containing 1	0.317722	8.35339	0.00103204	0.0146744
ILMN_2360291	UGGT1	UDP-glucose glycoprotein glucosyltransferase 1	0.24172	8.05053	0.00103375	0.0146853
ILMN_2146372	KCTD6	potassium channel tetramerization domain containing 6	0.244071	7.74707	0.00103428	0.0146853
ILMN_2234758	SRP14	signal recognition particle 14kDa (homologous Alu RNA binding protein)	0.498001	12.9586	0.00103508	0.0146853
ILMN_1762825	CANX	calnexin	0.315217	7.89365	0.00103542	0.0146853
ILMN_2333829	NXF2	nuclear RNA export factor 2	-0.503796	9.44951	0.00103793	0.0147118
ILMN_2108357	RPL39L	ribosomal protein L39-like	0.939659	9.9184	0.00103947	0.0147242
ILMN_1716552	ENAH	enabled homolog (Drosophila)	-0.5664	9.13821	0.00104401	0.014771
ILMN_1752932	MPZL2	myelin protein zero-like 2	-0.844729	8.52523	0.00104408	0.014771
ILMN_1748625	TCEAL4	transcription elongation factor A (SII)-like 4	-0.321774	11.4563	0.00104706	0.0148039
ILMN_3224907	NA	NA	-0.828616	10.5307	0.00105249	0.0148714
ILMN_3245923	NA	NA	-0.23273	7.57108	0.00105767	0.0149279
ILMN_3310351	RNU6-15P	RNA, U6 small nuclear 15, pseudogene	0.885728	10.6374	0.00105791	0.0149279
ILMN_1687247	SPATA20	spermatogenesis associated 20	-0.526822	9.79291	0.00105848	0.0149279
ILMN_3253579	HAUS8	HAUS augmin-like complex, subunit 8	0.567309	8.04854	0.00106021	0.0149429
ILMN_3215759	NA	NA	0.331952	7.59107	0.00106156	0.0149465
ILMN_3248890	SNORA24	small nucleolar RNA, H/ACA box 24	-0.373616	8.28044	0.00106178	0.0149465
ILMN_2191720	ZNF471	zinc finger protein 471	-0.291075	7.85355	0.00106417	0.0149708
ILMN_1749962	NCAM2	neural cell adhesion molecule 2	-0.655119	8.90975	0.00106602	0.0149875
ILMN_1659364	RFC5	replication factor C (activator 1) 5, 36.5kDa	1.1839	8.90994	0.00106767	0.0150012
ILMN_1745946	HAUS1	HAUS augmin-like complex, subunit 1	0.879998	8.57422	0.00106909	0.0150026
ILMN_1797342	FNBP1	formin binding protein 1	-0.566112	8.8524	0.0010691	0.0150026
ILMN_1788387	UGGT2	UDP-glucose glycoprotein glucosyltransferase 2	0.281253	7.9506	0.00107075	0.0150124
ILMN_1744822	BECN1	beclin 1, autophagy related	-0.417772	9.16582	0.00107112	0.0150124
ILMN_1717403	ARHGEF39	Rho guanine nucleotide exchange factor (GEF) 39	0.297281	7.64629	0.00107578	0.0150554
ILMN_2306066	FUS	fused in sarcoma	0.382193	7.63585	0.00107613	0.0150554
ILMN_2161832	VPS37A	vacuolar protein sorting 37 homolog A (S. cerevisiae)	0.263266	7.90763	0.00107619	0.0150554
ILMN_1794490	PNMAL1	paraneoplastic Ma antigen family-like 1	-0.323379	8.31541	0.00108295	0.0151405
ILMN_1805448	EPB41L2	erythrocyte membrane protein band 4.1-like 2	-0.195641	7.60315	0.00108685	0.0151855
ILMN_1658027	RAD54L	RAD54-like (S. cerevisiae)	0.494704	7.82063	0.00108888	0.0152046
ILMN_2058512	PSMA2	proteasome (prosome, macropain) subunit, alpha type, 2	0.571754	8.16612	0.00109066	0.01522
ILMN_1663281	ZNF702P	zinc finger protein 702, pseudogene	-0.281582	7.55586	0.00109407	0.0152581
ILMN_2150654	ZSWIM4	zinc finger, SWIM-type containing 4	-0.927217	8.78409	0.00109748	0.0152963
ILMN_2365528	HAUS8	HAUS augmin-like complex, subunit 8	0.303188	7.86128	0.00109895	0.0153072
ILMN_1787109	NA	NA	-0.366263	9.14791	0.00110089	0.0153248
ILMN_1689200	DHDH	dihydrodiol dehydrogenase (dimeric)	0.273025	7.67301	0.00110298	0.0153444
ILMN_3239460	OAZ2	ornithine decarboxylase antizyme 2	-0.542474	8.54203	0.00110379	0.0153462
ILMN_3268083	NA	NA	0.248814	7.71966	0.00110541	0.0153572
ILMN_3263694	NA	NA	-0.714651	9.13425	0.00110594	0.0153572
ILMN_1778985	PRMT9	protein arginine methyltransferase 9	-0.180498	7.61184	0.00110942	0.015396
ILMN_2215631	OTUD6B	OTU domain containing 6B	0.165997	7.50756	0.00111299	0.015436
ILMN_1819225	RP11-736K20.6	uncharacterized LOC100506368	-0.180946	7.56233	0.00111691	0.015474
ILMN_1761486	BORA	bora, aurora kinase A activator	0.465717	7.9097	0.0011171	0.015474
ILMN_1773687	YIF1B	Yip1 interacting factor homolog B (S. cerevisiae)	0.195239	7.64704	0.00111986	0.0155015
ILMN_1747244	CCNG2	cyclin G2	-0.525458	7.9167	0.00112046	0.0155015
ILMN_1828967	NA	NA	-0.565869	8.74992	0.00112351	0.0155342
ILMN_1722838	MRPL46	mitochondrial ribosomal protein L46	0.380208	9.60162	0.00112577	0.0155559
ILMN_1715947	NA	NA	-0.904307	9.82064	0.00112756	0.0155711
ILMN_1768127	EBNA1BP2	EBNA1 binding protein 2	0.601777	10.8936	0.00113038	0.0156005
ILMN_2389114	FIGNL1	fidgetin-like 1	0.363192	8.10221	0.00113703	0.0156827
ILMN_1718988	DAZAP2	DAZ associated protein 2	1.55296	12.4309	0.00113918	0.0156965
ILMN_2108938	FNBP4	formin binding protein 4	-0.262765	9.61052	0.00113942	0.0156965
ILMN_2222008	KIFC1	kinesin family member C1	0.691737	8.22944	0.00114084	0.0157064
ILMN_2381758	G3BP2	GTPase activating protein (SH3 domain) binding protein 2	-0.753761	8.99397	0.00114491	0.0157529
ILMN_2313349	SSX3	synovial sarcoma, X breakpoint 3	-0.669674	9.16809	0.00114635	0.0157596
ILMN_1658411	CHD4	chromodomain helicase DNA binding protein 4	-0.370083	9.76954	0.0011468	0.0157596
ILMN_1776723	PHF11	PHD finger protein 11	-0.350285	8.38008	0.0011493	0.0157819
ILMN_2243687	LAMP2	lysosomal-associated membrane protein 2	0.219148	7.73825	0.00114991	0.0157819
ILMN_3231881	LOC728026	prothymosin alpha-like	0.416405	7.76488	0.00115052	0.0157819
ILMN_1759023	WFS1	Wolfram syndrome 1 (wolframin)	0.521306	7.7914	0.00115123	0.0157819
ILMN_2359742	CTSB	cathepsin B	-0.620997	9.32645	0.00115242	0.0157887
ILMN_1745034	SLC11A2	solute carrier family 11 (proton-coupled divalent metal ion transporter), member 2	0.336397	9.93449	0.0011563	0.0158322
ILMN_1773935	TMEM165	transmembrane protein 165	0.297534	7.97236	0.00115725	0.0158356
ILMN_2148819	TUBA1A	tubulin, alpha 1a	0.525582	13.3531	0.00116192	0.01589
ILMN_1797933	MRPL17	mitochondrial ribosomal protein L17	0.796232	10.1816	0.00116504	0.0159137
ILMN_3238269	NDUFA6	NADH dehydrogenase (ubiquinone) 1 alpha subcomplex, 6, 14kDa	0.468133	9.34049	0.00116541	0.0159137
ILMN_1797557	PLEKHA6	pleckstrin homology domain containing, family A member 6	-0.628719	7.97588	0.00116578	0.0159137
ILMN_2413898	MCM10	minichromosome maintenance complex component 10	0.385458	7.65034	0.00116782	0.0159319
ILMN_1783304	NA	NA	0.354432	9.81909	0.00116935	0.015938
ILMN_1758938	SLC31A2	solute carrier family 31 (copper transporter), member 2	0.362368	7.77251	0.00117028	0.015938
ILMN_3238560	IFI27L2	interferon, alpha-inducible protein 27-like 2	-0.326981	7.68277	0.00117038	0.015938
ILMN_1720799	TECR	trans-2,3-enoyl-CoA reductase	0.717527	10.4536	0.00117151	0.0159437
ILMN_1697802	NA	NA	0.311154	7.70715	0.00117369	0.0159493
ILMN_1740291	POLQ	polymerase (DNA directed), theta	0.931259	8.33185	0.00117391	0.0159493
ILMN_2122953	CISD1	CDGSH iron sulfur domain 1	0.483532	11.3505	0.00117431	0.0159493
ILMN_1755834	FEN1	flap structure-specific endonuclease 1	1.07783	8.68674	0.00117475	0.0159493
ILMN_1753353	SLBP	stem-loop binding protein	0.569148	9.93742	0.00117602	0.0159569
ILMN_1666376	TRIM56	tripartite motif containing 56	-0.294931	7.74308	0.00117971	0.0159974
ILMN_1810680	BOLA2	bolA family member 2	0.467098	8.44689	0.0011845	0.0160526
ILMN_1674522	HIGD1A	HIG1 hypoxia inducible domain family, member 1A	1.10238	11.0648	0.00118634	0.016068
ILMN_2370365	RFC4	replication factor C (activator 1) 4, 37kDa	1.01839	9.5388	0.00118926	0.0160979
ILMN_1726913	RBPJ	recombination signal binding protein for immunoglobulin kappa J region	0.174209	7.55718	0.00119016	0.0161003
ILMN_1787844	C19orf10	chromosome 19 open reading frame 10	0.556428	10.9629	0.00119161	0.0161103
ILMN_1794816	CHRNA3	cholinergic receptor, nicotinic, alpha 3 (neuronal)	0.129434	7.48943	0.00119458	0.0161349
ILMN_1686835	NA	NA	0.321899	7.65296	0.00119537	0.0161349
ILMN_1812403	BCAP31	B-cell receptor-associated protein 31	0.407118	10.3327	0.00119595	0.0161349
ILMN_3218193	NA	NA	-0.160366	7.41324	0.00119629	0.0161349
ILMN_1771224	SKA1	spindle and kinetochore associated complex subunit 1	0.916062	8.16977	0.00119708	0.0161359
ILMN_1681890	DYNLT3	dynein, light chain, Tctex-type 3	-0.807905	8.53301	0.00119909	0.0161533
ILMN_2352131	ERBB2	v-erb-b2 avian erythroblastic leukemia viral oncogene homolog 2	-0.65285	9.15127	0.00120026	0.0161595
ILMN_1847308	FAM168A	family with sequence similarity 168, member A	-0.460622	9.01915	0.00120191	0.016172
ILMN_1652024	CSNK1G3	casein kinase 1, gamma 3	-0.320134	8.47984	0.00120319	0.016178
ILMN_1705871	DDHD2	DDHD domain containing 2	-0.615437	8.90259	0.00120379	0.016178
ILMN_1721024	SRFBP1	serum response factor binding protein 1	0.152437	7.76436	0.00120521	0.0161833
ILMN_1671843	PSRC1	proline/serine-rich coiled-coil 1	0.584292	7.97024	0.00120562	0.0161833
ILMN_3273854	HNRNPA2B1	heterogeneous nuclear ribonucleoprotein A2/B1	0.293374	8.97302	0.00120744	0.0161888
ILMN_1729115	NA	NA	1.52407	10.7809	0.00120795	0.0161888
ILMN_1656293	GOSR2	golgi SNAP receptor complex member 2	0.18644	7.71294	0.00120823	0.0161888
ILMN_1751346	ERBB3	v-erb-b2 avian erythroblastic leukemia viral oncogene homolog 3	-1.08972	10.171	0.00120913	0.0161888
ILMN_1655422	RPL17	ribosomal protein L17	-0.601313	11.6845	0.00120962	0.0161888
ILMN_3231390	NHP2	NHP2 ribonucleoprotein	0.568764	12.1227	0.00121048	0.0161906
ILMN_2340347	PC	pyruvate carboxylase	0.352914	7.71395	0.00121256	0.0162089
ILMN_2289924	TRAK1	trafficking protein, kinesin binding 1	-0.410707	8.48382	0.0012148	0.0162293
ILMN_1660718	GABBR2	gamma-aminobutyric acid (GABA) B receptor, 2	0.144638	7.3691	0.0012166	0.0162437
ILMN_1742577	GTPBP4	GTP binding protein 4	0.321814	10.1236	0.00122167	0.0162936
ILMN_1695679	NA	NA	-0.268678	7.5508	0.00122179	0.0162936
ILMN_1806328	PDIK1L	PDLIM1 interacting kinase 1 like	0.236642	7.64827	0.00122294	0.0162994
ILMN_1661917	NA	NA	-0.887573	12.1196	0.0012294	0.0163758
ILMN_1693270	SUSD2	sushi domain containing 2	0.379247	7.9769	0.00123248	0.0164071
ILMN_2281069	GPATCH4	G patch domain containing 4	0.168199	7.51848	0.00123443	0.0164234
ILMN_1734897	SLC4A4	solute carrier family 4 (sodium bicarbonate cotransporter), member 4	-0.192166	7.63338	0.00123619	0.0164371
ILMN_1731107	CCDC92	coiled-coil domain containing 92	-0.765971	8.64439	0.00123796	0.0164509
ILMN_2399893	RPS24	ribosomal protein S24	1.15817	9.60869	0.00123981	0.0164658
ILMN_2108735	EEF1A2	eukaryotic translation elongation factor 1 alpha 2	-0.612419	10.7567	0.00124258	0.0164846
ILMN_1652735	RFXAP	regulatory factor X-associated protein	-0.230425	7.87164	0.00124286	0.0164846
ILMN_1766435	WBP11	WW domain binding protein 11	-0.559504	10.0883	0.00124342	0.0164846
ILMN_2247594	RPLP1	ribosomal protein, large, P1	-0.356208	13.4081	0.00124435	0.0164873
ILMN_1718046	ARNT2	aryl-hydrocarbon receptor nuclear translocator 2	-0.36456	7.75339	0.00124566	0.0164923
ILMN_2042771	PTTG1	pituitary tumor-transforming 1	0.908442	10.4657	0.00124619	0.0164923
ILMN_1705407	NOP56	NOP56 ribonucleoprotein	0.238669	7.62177	0.00124949	0.0165205
ILMN_1856634	NFIA	nuclear factor I/A	-0.561111	8.02024	0.00124979	0.0165205
ILMN_3300198	NA	NA	-0.702562	8.4808	0.00125183	0.0165324
ILMN_1805992	KIAA1598	KIAA1598	-0.844102	9.43849	0.00125215	0.0165324
ILMN_2328378	OSBPL3	oxysterol binding protein-like 3	0.166656	7.54373	0.00125329	0.0165377
ILMN_1675406	PPAPDC1B	phosphatidic acid phosphatase type 2 domain containing 1B	-0.384881	8.86469	0.00125675	0.0165678
ILMN_3209832	NA	NA	0.56672	11.7572	0.00125725	0.0165678
ILMN_2159859	LYSMD4	LysM, putative peptidoglycan-binding, domain containing 4	0.254099	7.71288	0.00125778	0.0165678
ILMN_1703324	PDSS1	prenyl (decaprenyl) diphosphate synthase, subunit 1	0.614806	8.45618	0.0012592	0.0165736
ILMN_1733703	TRMU	tRNA 5-methylaminomethyl-2-thiouridylate methyltransferase	0.397642	8.17524	0.00125969	0.0165736
ILMN_1800008	ACAT1	acetyl-CoA acetyltransferase 1	-0.726441	10.6526	0.00126261	0.0166024
ILMN_1654250	MRPL21	mitochondrial ribosomal protein L21	0.235021	7.68596	0.00126522	0.016627
ILMN_1692473	PRMT1	protein arginine methyltransferase 1	0.232008	10.9968	0.00126697	0.0166403
ILMN_1756086	INTS3	integrator complex subunit 3	-0.642523	9.48081	0.00126866	0.0166487
ILMN_2383435	PSMD10	proteasome (prosome, macropain) 26S subunit, non-ATPase, 10	0.342224	9.20193	0.00126908	0.0166487
ILMN_1785831	ZDHHC13	zinc finger, DHHC-type containing 13	0.236835	7.96251	0.00127076	0.016661
ILMN_1777564	MAD2L1	MAD2 mitotic arrest deficient-like 1 (yeast)	1.3255	9.50713	0.00127836	0.0167412
ILMN_1691418	CDRT4	CMT1A duplicated region transcript 4	-0.379048	7.7531	0.00127878	0.0167412
ILMN_2278433	LOC285074	anaphase promoting complex subunit 1 pseudogene	-0.383126	8.39634	0.0012791	0.0167412
ILMN_1673553	PTH2	parathyroid hormone 2	0.203455	7.59286	0.00128116	0.0167584
ILMN_1806667	FRAS1	Fraser syndrome 1	-0.985576	8.78001	0.00128323	0.0167702
ILMN_1785071	SEPP1	selenoprotein P, plasma, 1	-1.08131	8.1498	0.00128355	0.0167702
ILMN_1837428	RAB27B	RAB27B, member RAS oncogene family	-0.5646	9.05873	0.00128544	0.0167852
ILMN_1747771	NA	NA	0.393351	10.2158	0.00128628	0.0167864
ILMN_2268068	MAPKAP1	mitogen-activated protein kinase associated protein 1	0.404154	7.79593	0.00128886	0.0168103
ILMN_1716445	NA	NA	0.881689	9.53327	0.00129154	0.0168355
ILMN_2311089	NA	NA	0.523227	7.76333	0.00129315	0.0168413
ILMN_1688152	IL27RA	interleukin 27 receptor, alpha	-0.3304	7.7023	0.00129402	0.0168413
ILMN_2361695	BAG5	BCL2-associated athanogene 5	0.323694	8.50338	0.00129429	0.0168413
ILMN_1739441	GANAB	glucosidase, alpha; neutral AB	-0.699141	8.57494	0.00129617	0.0168413
ILMN_2224486	C3orf14	chromosome 3 open reading frame 14	0.473433	8.17735	0.00129631	0.0168413
ILMN_1669252	CUL2	cullin 2	0.231932	9.30853	0.00129646	0.0168413
ILMN_2051373	NEK2	NIMA-related kinase 2	0.407596	7.71348	0.001298	0.0168516
ILMN_1809145	TRIOBP	TRIO and F-actin binding protein	-0.238918	7.57827	0.0012991	0.0168562
ILMN_3243966	SCARNA23	small Cajal body-specific RNA 23	0.207819	7.47395	0.00130117	0.0168734
ILMN_1724700	RIOK3	RIO kinase 3	0.701361	9.2564	0.00131085	0.0169798
ILMN_1721541	WIF1	WNT inhibitory factor 1	0.177478	7.81305	0.00131089	0.0169798
ILMN_2087080	RPL5	ribosomal protein L5	-0.666153	11.3322	0.00131283	0.0169917
ILMN_1672354	NA	NA	0.206756	7.5695	0.00131331	0.0169917
ILMN_1703720	SF3B6	splicing factor 3b, subunit 6, 14kDa	0.49745	10.9618	0.00131518	0.0170008
ILMN_3241870	FRMD8	FERM domain containing 8	0.497916	8.80558	0.00131553	0.0170008
ILMN_1758049	NFIA	nuclear factor I/A	-0.577341	7.92768	0.00131673	0.0170066
ILMN_2351638	BEX4	brain expressed, X-linked 4	-0.463697	8.21016	0.00132031	0.0170432
ILMN_1713454	ZNF671	zinc finger protein 671	-0.136445	7.38332	0.0013309	0.0171621
ILMN_3201115	NA	NA	0.660733	11.4737	0.00133105	0.0171621
ILMN_1694233	ACYP1	acylphosphatase 1, erythrocyte (common) type	0.674016	9.13304	0.00133253	0.0171713
ILMN_1733346	SH3BGR	SH3 domain binding glutamate-rich protein	0.118542	7.48263	0.00133447	0.0171713
ILMN_1704398	FZD9	frizzled class receptor 9	0.716557	8.19982	0.00133491	0.0171713
ILMN_1666057	REEP2	receptor accessory protein 2	-0.131943	7.33347	0.00133556	0.0171713
ILMN_2070013	SLC25A15	solute carrier family 25 (mitochondrial carrier; ornithine transporter) member 15	0.228166	7.8355	0.00133557	0.0171713
ILMN_1662944	PON1	paraoxonase 1	-0.249723	7.89425	0.00133678	0.017177
ILMN_1765525	WBSCR16	Williams-Beuren syndrome chromosome region 16	-0.218783	7.79362	0.00133761	0.0171779
ILMN_1682494	RSRC1	arginine/serine-rich coiled-coil 1	0.304015	8.82535	0.00133884	0.017184
ILMN_2307883	ATP5J2	ATP synthase, H+ transporting, mitochondrial Fo complex, subunit F2	0.76601	12.2166	0.00134283	0.0172253
ILMN_3240740	EIF3L	eukaryotic translation initiation factor 3, subunit L	-0.651092	12.618	0.00134377	0.0172276
ILMN_1807501	GINS4	GINS complex subunit 4 (Sld5 homolog)	0.712645	8.0884	0.00135372	0.0173453
ILMN_2338268	ABHD11	abhydrolase domain containing 11	0.32693	8.22195	0.00135805	0.0173909
ILMN_1658624	UBXN6	UBX domain protein 6	-0.543855	9.25175	0.00136228	0.017415
ILMN_1811592	ARHGAP21	Rho GTPase activating protein 21	-0.458169	8.3333	0.00136313	0.017415
ILMN_1708782	MFAP3	microfibrillar-associated protein 3	0.245601	7.79841	0.0013632	0.017415
ILMN_1700518	HMGN4	high mobility group nucleosomal binding domain 4	-0.450226	9.96648	0.00136348	0.017415
ILMN_2138435	MRPS27	mitochondrial ribosomal protein S27	-0.51919	9.86439	0.00136404	0.017415
ILMN_1785252	SLC26A6	solute carrier family 26 (anion exchanger), member 6	0.750915	8.99131	0.00136457	0.017415
ILMN_1738579	VHL	von Hippel-Lindau tumor suppressor, E3 ubiquitin protein ligase	-0.377253	11.158	0.00136706	0.017437
ILMN_3251728	MTMR10	myotubularin related protein 10	-0.179647	7.91655	0.00137143	0.0174829
ILMN_1760858	RAB8A	RAB8A, member RAS oncogene family	0.444817	9.51105	0.0013724	0.0174853
ILMN_1671039	GALNT3	UDP-N-acetyl-alpha-D-galactosamine:polypeptide N-acetylgalactosaminyltransferase 3 (GalNAc-T3)	-0.280042	7.9957	0.00137553	0.0175152
ILMN_1813817	MRPL55	mitochondrial ribosomal protein L55	0.862141	9.42579	0.00137982	0.0175513
ILMN_1655635	METTL3	methyltransferase like 3	-0.483643	9.18771	0.00137991	0.0175513
ILMN_2306033	PRAME	preferentially expressed antigen in melanoma	-0.46283	7.72376	0.00138598	0.0176186
ILMN_2319414	BTF3	basic transcription factor 3	-0.306279	13.5765	0.00138734	0.0176258
ILMN_1756999	RBL2	retinoblastoma-like 2	-0.744584	9.29619	0.00139077	0.0176595
ILMN_1753790	ZPR1	ZPR1 zinc finger	0.30087	8.27566	0.00139279	0.0176613
ILMN_1771962	GLI3	GLI family zinc finger 3	-0.34895	7.77334	0.00139296	0.0176613
ILMN_1667050	PRPS1	phosphoribosyl pyrophosphate synthetase 1	0.5869	8.7748	0.00139393	0.0176613
ILMN_1805404	GRIN1	glutamate receptor, ionotropic, N-methyl D-aspartate 1	0.635029	8.02458	0.00139434	0.0176613
ILMN_1692177	TSC22D1	TSC22 domain family, member 1	-0.733065	8.40081	0.00139535	0.0176613
ILMN_1685690	KDM5D	lysine (K)-specific demethylase 5D	-0.433409	8.26276	0.00139585	0.0176613
ILMN_1744023	NA	NA	-0.473567	8.19112	0.0013964	0.0176613
ILMN_3300972	SIVA1	SIVA1, apoptosis-inducing factor	1.2147	11.2543	0.00139939	0.0176893
ILMN_1743021	CAMKK2	calcium/calmodulin-dependent protein kinase kinase 2, beta	-0.254884	8.84667	0.00140042	0.0176924
ILMN_2128128	SHFM1	split hand/foot malformation (ectrodactyly) type 1	0.417332	11.8118	0.0014017	0.0176987
ILMN_3306997	METTL1	methyltransferase like 1	0.578892	9.56769	0.00140728	0.0177591
ILMN_1661376	GRIK2	glutamate receptor, ionotropic, kainate 2	-0.434703	7.63351	0.00140844	0.0177638
ILMN_1799890	ZFYVE20	zinc finger, FYVE domain containing 20	-0.384618	9.58922	0.00141026	0.0177741
ILMN_1682336	MASTL	microtubule associated serine/threonine kinase-like	0.454198	7.9585	0.00141083	0.0177741
ILMN_3246433	RNY5	RNA, Ro-associated Y5	0.450521	9.29019	0.00141296	0.0177838
ILMN_3297996	NA	NA	-0.640709	8.79233	0.00141317	0.0177838
ILMN_3247645	LOC550643	uncharacterized LOC550643	-0.481437	10.9857	0.00141762	0.0178298
ILMN_1794782	ABCG1	ATP-binding cassette, sub-family G (WHITE), member 1	0.171336	7.51759	0.00142014	0.0178469
ILMN_2049727	OSER1	oxidative stress responsive serine-rich 1	-0.290372	9.18957	0.00142122	0.0178469
ILMN_1726388	NA	NA	0.480136	7.96635	0.00142136	0.0178469
ILMN_2354237	PARP2	poly (ADP-ribose) polymerase 2	0.314211	8.00037	0.00142505	0.0178833
ILMN_1770399	C10orf107	chromosome 10 open reading frame 107	-0.175729	7.39616	0.00142766	0.0179061
ILMN_1691432	PRDM4	PR domain containing 4	0.275429	9.26545	0.00143131	0.0179401
ILMN_1718718	MKKS	McKusick-Kaufman syndrome	0.357533	9.22176	0.00143196	0.0179401
ILMN_1714730	UBE2C	ubiquitin-conjugating enzyme E2C	1.35067	9.26846	0.00143418	0.0179579
ILMN_1678808	ATG14	autophagy related 14	-0.357589	8.29545	0.00144159	0.0180407
ILMN_1815445	IDS	iduronate 2-sulfatase	-0.4861	8.26378	0.00144492	0.0180723
ILMN_1792363	KLK4	kallikrein-related peptidase 4	1.33501	12.1179	0.00144945	0.0181189
ILMN_1690442	TMEM241	transmembrane protein 241	0.456212	7.94025	0.00145043	0.0181211
ILMN_1781795	ERH	enhancer of rudimentary homolog (Drosophila)	0.697633	10.5401	0.00145125	0.0181213
ILMN_1661886	APEX1	APEX nuclease (multifunctional DNA repair enzyme) 1	-0.68782	11.4985	0.00145528	0.0181544
ILMN_2186597	RPP21	ribonuclease P/MRP 21kDa subunit	0.566375	11.1818	0.00145551	0.0181544
ILMN_3179620	NA	NA	0.410796	7.80643	0.00145813	0.018177
ILMN_1809141	ING4	inhibitor of growth family, member 4	-0.18244	7.8192	0.00146012	0.0181918
ILMN_1720114	GMNN	geminin, DNA replication inhibitor	0.345858	7.63741	0.00146421	0.0182327
ILMN_1714600	NAV3	neuron navigator 3	-0.150544	7.37991	0.0014659	0.0182416
ILMN_1723794	CCNO	cyclin O	0.13509	7.48048	0.00146654	0.0182416
ILMN_1728471	ARFGEF1	ADP-ribosylation factor guanine nucleotide-exchange factor 1 (brefeldin A-inhibited)	-0.278648	9.12636	0.00146751	0.0182436
ILMN_1752899	BCL11A	B-cell CLL/lymphoma 11A (zinc finger protein)	-0.618157	8.00345	0.0014705	0.0182667
ILMN_2395240	CHEK2	checkpoint kinase 2	0.319794	8.0678	0.00147099	0.0182667
ILMN_2374159	HERPUD1	homocysteine-inducible, endoplasmic reticulum stress-inducible, ubiquitin-like domain member 1	0.388018	9.43101	0.0014728	0.0182791
ILMN_1662232	DCTN2	dynactin 2 (p50)	-0.423346	10.6241	0.00147371	0.0182803
ILMN_1658337	AKIRIN1	akirin 1	-0.477955	8.44947	0.00147517	0.0182884
ILMN_1691131	NAA38	N(alpha)-acetyltransferase 38, NatC auxiliary subunit	0.927722	10.0832	0.00147934	0.0183301
ILMN_1805271	ZNF721	zinc finger protein 721	-0.268188	7.92863	0.00148042	0.0183333
ILMN_1694502	PRIM1	primase, DNA, polypeptide 1 (49kDa)	0.529926	9.33043	0.00148557	0.0183697
ILMN_1790953	TBCB	tubulin folding cofactor B	0.911827	11.074	0.00148737	0.0183697
ILMN_2358760	HPN	hepsin	-0.453547	8.37652	0.00148812	0.0183697
ILMN_1727540	C1orf112	chromosome 1 open reading frame 112	0.651643	7.98627	0.00148819	0.0183697
ILMN_2347068	MKNK2	MAP kinase interacting serine/threonine kinase 2	-0.719084	9.68651	0.00148864	0.0183697
ILMN_1654268	HMGB2	high mobility group box 2	1.14279	10.0367	0.00148864	0.0183697
ILMN_1781943	FAM83D	family with sequence similarity 83, member D	0.804357	8.63342	0.00148915	0.0183697
ILMN_1755741	DACH1	dachshund family transcription factor 1	-0.31931	7.65179	0.00148987	0.0183697
ILMN_1729976	CHAMP1	chromosome alignment maintaining phosphoprotein 1	0.648143	9.21658	0.00149488	0.0184213
ILMN_1721621	NKTR	natural killer cell triggering receptor	-0.376289	9.73709	0.00149629	0.0184286
ILMN_2391141	UBE3A	ubiquitin protein ligase E3A	-0.439933	9.0748	0.00150122	0.0184793
ILMN_1691616	NA	NA	-0.202153	7.7903	0.00150756	0.0185472
ILMN_1786016	CHD1L	chromodomain helicase DNA binding protein 1-like	-0.262169	8.47365	0.00150999	0.018563
ILMN_1719870	FAM72D	family with sequence similarity 72, member D	0.14953	7.38205	0.0015105	0.018563
ILMN_1671568	ECHDC2	enoyl CoA hydratase domain containing 2	-0.449721	11.3209	0.00151411	0.0185879
ILMN_1679577	SETD3	SET domain containing 3	0.166571	7.70578	0.00151417	0.0185879
ILMN_1751956	MGST3	microsomal glutathione S-transferase 3	-0.506994	9.39181	0.00151527	0.0185914
ILMN_3212284	NA	NA	-0.377992	8.1373	0.00152062	0.0186458
ILMN_3240077	RPL31P57	ribosomal protein L31 pseudogene 57	-0.29758	7.58676	0.00152212	0.0186458
ILMN_1839665	NA	NA	-0.430632	7.70226	0.00152219	0.0186458
ILMN_1790549	TSPAN3	tetraspanin 3	-0.626857	9.98958	0.00152302	0.0186458
ILMN_2381197	RNF19A	ring finger protein 19A, RBR E3 ubiquitin protein ligase	-0.420857	8.14984	0.00152977	0.0187094
ILMN_2043816	ARPC5L	actin related protein 2/3 complex, subunit 5-like	0.373859	9.49306	0.00152987	0.0187094
ILMN_1701882	NA	NA	0.496087	8.07682	0.00153326	0.0187406
ILMN_1718672	NHP2	NHP2 ribonucleoprotein	0.50611	11.1975	0.00153742	0.0187712
ILMN_1695731	TUBG1	tubulin, gamma 1	1.18425	10.3577	0.00153742	0.0187712
ILMN_1811367	MAT2B	methionine adenosyltransferase II, beta	-0.662577	9.42529	0.00153981	0.0187902
ILMN_1795911	TTC37	tetratricopeptide repeat domain 37	-0.390703	8.38825	0.0015452	0.0188458
ILMN_1695658	KIF20A	kinesin family member 20A	0.685071	8.89672	0.00155311	0.018932
ILMN_1697227	USP36	ubiquitin specific peptidase 36	-0.613559	8.19195	0.00155578	0.0189543
ILMN_1802642	TOM1L1	target of myb1 (chicken)-like 1	-0.482706	8.1596	0.00155803	0.0189714
ILMN_1684402	STXBP5	syntaxin binding protein 5 (tomosyn)	-0.609034	8.4028	0.00155946	0.0189756
ILMN_1706305	COX16	COX16 cytochrome c oxidase assembly homolog (S. cerevisiae)	0.346336	10.9698	0.00156006	0.0189756
ILMN_1687090	GABRB3	gamma-aminobutyric acid (GABA) A receptor, beta 3	-0.294164	8.08233	0.00156181	0.0189787
ILMN_1776464	PARP4	poly (ADP-ribose) polymerase family, member 4	-0.60172	9.40802	0.00156199	0.0189787
ILMN_3292320	NA	NA	0.197273	7.53306	0.0015632	0.0189831
ILMN_1771627	ZMIZ1	zinc finger, MIZ-type containing 1	0.438453	9.6151	0.00156544	0.0190001
ILMN_3234831	RPL17P39	ribosomal protein L17 pseudogene 39	-0.505045	13.7343	0.00156693	0.0190013
ILMN_3292224	NA	NA	-0.425121	8.4917	0.00156794	0.0190013
ILMN_1750800	ACO1	aconitase 1, soluble	-0.467039	8.54829	0.00156806	0.0190013
ILMN_3239445	ZBTB42	zinc finger and BTB domain containing 42	-0.391906	8.91078	0.00156949	0.0190057
ILMN_1662174	ORMDL3	ORM1-like 3 (S. cerevisiae)	0.257733	7.96962	0.00157138	0.0190057
ILMN_1815134	PI4K2B	phosphatidylinositol 4-kinase type 2 beta	0.499886	9.06271	0.00157152	0.0190057
ILMN_2314140	PAX6	paired box 6	0.1291	7.47394	0.0015718	0.0190057
ILMN_1678290	HMG20A	high mobility group 20A	-0.202497	7.65732	0.00157312	0.0190083
ILMN_2209748	DERL1	derlin 1	0.413037	8.63741	0.0015737	0.0190083
ILMN_1682054	SRI	sorcin	-0.437939	8.54469	0.00157525	0.0190168
ILMN_1664738	C11orf54	chromosome 11 open reading frame 54	-0.349245	8.06409	0.00157678	0.0190251
ILMN_1673172	IFT52	intraflagellar transport 52 homolog (Chlamydomonas)	-0.332971	8.05321	0.00157911	0.0190431
ILMN_2311278	ADD3	adducin 3 (gamma)	0.35754	7.77396	0.00158674	0.0191248
ILMN_1805474	C1orf131	chromosome 1 open reading frame 131	0.263296	10.6281	0.00158877	0.0191249
ILMN_1737805	TPCN1	two pore segment channel 1	0.152557	7.50895	0.00158909	0.0191249
ILMN_2092693	LSM12	LSM12 homolog (S. cerevisiae)	0.401915	8.7733	0.00158929	0.0191249
ILMN_2186482	TMED7	transmembrane emp24 protein transport domain containing 7	0.29714	7.69753	0.0015908	0.0191308
ILMN_1747119	NA	NA	-0.350908	8.55819	0.00159147	0.0191308
ILMN_1707748	NA	NA	0.548345	8.89822	0.00159333	0.0191429
ILMN_3306440	TMEM194A	transmembrane protein 194A	0.583413	9.04759	0.00159548	0.0191568
ILMN_2357438	AURKA	aurora kinase A	1.20962	9.14277	0.00159618	0.0191568
ILMN_1757697	NEIL3	nei endonuclease VIII-like 3 (E. coli)	0.316114	7.64331	0.00160099	0.0192027
ILMN_1662426	AP2S1	adaptor-related protein complex 2, sigma 1 subunit	0.578646	11.3274	0.00160171	0.0192027
ILMN_1789166	SHD	Src homology 2 domain containing transforming protein D	0.352086	7.63395	0.00160673	0.0192475
ILMN_1681829	ZNF606	zinc finger protein 606	-0.195344	7.56434	0.00160716	0.0192475
ILMN_1773063	OSBPL1A	oxysterol binding protein-like 1A	-0.375329	8.79034	0.001612	0.0192943
ILMN_1773751	HRAS	Harvey rat sarcoma viral oncogene homolog	0.589861	8.61178	0.00161278	0.0192943
ILMN_2222234	PRDX4	peroxiredoxin 4	-0.52938	10.7083	0.00161466	0.0193066
ILMN_1800837	CFDP1	craniofacial development protein 1	0.456541	9.36445	0.00161726	0.0193245
ILMN_1751776	CKAP2L	cytoskeleton associated protein 2-like	0.80623	8.45627	0.00161851	0.0193245
ILMN_2309156	PMEPA1	prostate transmembrane protein, androgen induced 1	1.74795	10.4894	0.00161947	0.0193245
ILMN_1775943	BRMS1L	breast cancer metastasis-suppressor 1-like	0.810731	8.36794	0.00161959	0.0193245
ILMN_3286925	NA	NA	0.17012	7.6354	0.00162053	0.0193256
ILMN_1717324	C16orf52	chromosome 16 open reading frame 52	-0.297803	7.81725	0.0016223	0.0193364
ILMN_1789502	GPC4	glypican 4	0.340385	8.04373	0.00162517	0.0193513
ILMN_2145423	DET1	de-etiolated homolog 1 (Arabidopsis)	-0.281112	8.00751	0.00162527	0.0193513
ILMN_1743538	MLLT10	myeloid/lymphoid or mixed-lineage leukemia (trithorax homolog, Drosophila); translocated to, 10	-0.273052	8.71903	0.00162719	0.0193588
ILMN_1711703	C16orf70	chromosome 16 open reading frame 70	0.195795	7.6071	0.00162801	0.0193588
ILMN_2230672	MRPL18	mitochondrial ribosomal protein L18	0.567575	9.50812	0.00162847	0.0193588
ILMN_1785218	MTCH2	mitochondrial carrier 2	0.233127	7.69775	0.00162935	0.019359
ILMN_3185707	MROH1	maestro heat-like repeat family member 1	0.182234	7.54579	0.0016343	0.0194076
ILMN_3237641	AP5M1	adaptor-related protein complex 5, mu 1 subunit	0.290502	8.26493	0.00163722	0.019422
ILMN_3251445	MED27	mediator complex subunit 27	0.386607	8.46697	0.00163767	0.019422
ILMN_1752213	TMEM60	transmembrane protein 60	0.736699	10.0599	0.00163809	0.019422
ILMN_3243945	MZT1	mitotic spindle organizing protein 1	0.394395	9.39333	0.00164002	0.0194347
ILMN_1811909	NA	NA	0.20542	7.77098	0.001649	0.0195195
ILMN_1768973	HIST2H2AC	histone cluster 2, H2ac	0.272659	8.98831	0.0016493	0.0195195
ILMN_1730007	MPZL2	myelin protein zero-like 2	-0.24291	7.78357	0.00165018	0.0195195
ILMN_1671404	SVIL	supervillin	-0.151952	7.77565	0.00165065	0.0195195
ILMN_1813607	NA	NA	-0.236037	7.38674	0.00165401	0.0195491
ILMN_1766637	GLA	galactosidase, alpha	0.830692	9.07167	0.00165941	0.0196025
ILMN_1690532	NA	NA	-0.356475	7.87744	0.0016618	0.0196206
ILMN_2103685	DEPDC1B	DEP domain containing 1B	0.152493	7.4739	0.00166809	0.0196836
ILMN_1704531	PTGR1	prostaglandin reductase 1	0.515612	9.34218	0.00166889	0.0196836
ILMN_1654414	ACSL3	acyl-CoA synthetase long-chain family member 3	0.521847	7.99488	0.00167222	0.0197002
ILMN_1749044	PVRL4	poliovirus receptor-related 4	-0.22842	7.42393	0.00167246	0.0197002
ILMN_1695983	DDX42	DEAD (Asp-Glu-Ala-Asp) box helicase 42	-0.47301	9.35623	0.00167292	0.0197002
ILMN_1722642	REEP3	receptor accessory protein 3	0.180756	7.49085	0.00167424	0.0197055
ILMN_2167416	MR1	major histocompatibility complex, class I-related	-0.367309	7.56227	0.00167612	0.0197152
ILMN_1688730	DNAJC18	DnaJ (Hsp40) homolog, subfamily C, member 18	-0.201783	7.50227	0.00167681	0.0197152
ILMN_3282503	NA	NA	0.374318	8.53346	0.00168251	0.0197719
ILMN_2052891	PKD2	polycystic kidney disease 2 (autosomal dominant)	-0.354671	8.31932	0.00168857	0.0198328
ILMN_1709269	CDH12	cadherin 12, type 2 (N-cadherin 2)	-0.651778	7.64956	0.00168976	0.0198364
ILMN_1705629	NA	NA	0.566551	8.09986	0.0016908	0.0198383
ILMN_1696360	CTSB	cathepsin B	-0.73433	8.90963	0.00169291	0.0198528
ILMN_1677919	GMPR2	guanosine monophosphate reductase 2	-0.361647	8.98471	0.00169786	0.0198955
ILMN_1707858	H2AFZ	H2A histone family, member Z	1.3448	12.8642	0.00169832	0.0198955
ILMN_3197097	TSTD1	thiosulfate sulfurtransferase (rhodanese)-like domain containing 1	-0.699341	9.31896	0.00170554	0.0199697
ILMN_1703006	MTCH1	mitochondrial carrier 1	-0.342243	11.3228	0.00171112	0.0200247
ILMN_2160929	FEN1	flap structure-specific endonuclease 1	1.71922	10.0791	0.00171649	0.0200711
ILMN_1787248	SIVA1	SIVA1, apoptosis-inducing factor	1.10855	9.87834	0.00171687	0.0200711
ILMN_1722583	EMC8	ER membrane protein complex subunit 8	0.322873	8.34355	0.00172594	0.0201667
ILMN_1655642	FANCI	Fanconi anemia, complementation group I	0.221443	7.51361	0.00173104	0.0202069
ILMN_1759676	HOXC13	homeobox C13	-0.701958	8.16014	0.00173118	0.0202069
ILMN_1765578	TIPARP	TCDD-inducible poly(ADP-ribose) polymerase	-0.624269	8.78297	0.00173289	0.0202164
ILMN_1778111	NA	NA	-0.719347	8.37978	0.00173393	0.0202182
ILMN_2310621	ATP5J2	ATP synthase, H+ transporting, mitochondrial Fo complex, subunit F2	0.738229	12.2858	0.00174254	0.020308
ILMN_1685742	NIPA2	non imprinted in Prader-Willi/Angelman syndrome 2	0.33624	7.75624	0.00174666	0.0203455
ILMN_1653432	HNRNPDL	heterogeneous nuclear ribonucleoprotein D-like	-0.558694	9.43602	0.00174966	0.0203699
ILMN_1713934	LITAF	lipopolysaccharide-induced TNF factor	-0.766364	8.40713	0.00175922	0.0204707
ILMN_1791826	RAB25	RAB25, member RAS oncogene family	-0.49847	7.5504	0.00176365	0.0205116
ILMN_1777066	NIF3L1	NIF3 NGG1 interacting factor 3-like 1 (S. cerevisiae)	0.615455	10.0017	0.00176463	0.0205124
ILMN_1741334	IKZF4	IKAROS family zinc finger 4 (Eos)	-0.230865	7.67577	0.00176635	0.0205219
ILMN_2211003	GAS2L3	growth arrest-specific 2 like 3	0.475886	7.91487	0.00177105	0.0205658
ILMN_1776260	NA	NA	0.430463	10.6229	0.00177299	0.0205778
ILMN_1730325	FLAD1	flavin adenine dinucleotide synthetase 1	0.252528	7.80137	0.00177544	0.0205956
ILMN_1902658	LOC92249	uncharacterized LOC92249	-0.46651	8.23761	0.00177839	0.0206193
ILMN_2345739	CAPRIN2	caprin family member 2	-0.922164	8.82138	0.00177945	0.0206209
ILMN_2185845	BRSK1	BR serine/threonine kinase 1	-0.526625	7.98196	0.00178442	0.0206679
ILMN_1680154	MAP1B	microtubule-associated protein 1B	0.42417	7.98291	0.00178606	0.0206763
ILMN_1748651	PSMB3	proteasome (prosome, macropain) subunit, beta type, 3	0.841735	11.3392	0.00178728	0.0206798
ILMN_1739283	UPF2	UPF2 regulator of nonsense transcripts homolog (yeast)	-0.343579	9.85816	0.00179292	0.0207255
ILMN_1779480	NA	NA	0.441994	8.00599	0.00179307	0.0207255
ILMN_1814808	BFAR	bifunctional apoptosis regulator	-0.403383	8.9485	0.00179471	0.0207291
ILMN_1767523	IL17RB	interleukin 17 receptor B	0.74321	8.99236	0.00179522	0.0207291
ILMN_2376625	VHL	von Hippel-Lindau tumor suppressor, E3 ubiquitin protein ligase	-0.371204	8.90737	0.00179854	0.0207526
ILMN_2337655	WARS	tryptophanyl-tRNA synthetase	0.957054	9.39585	0.00179909	0.0207526
ILMN_2388425	EXTL2	exostosin-like glycosyltransferase 2	-0.84514	8.57353	0.00180395	0.020798
ILMN_1724489	RFC4	replication factor C (activator 1) 4, 37kDa	1.1089	9.58618	0.00180858	0.0208407
ILMN_1725312	RASA1	RAS p21 protein activator (GTPase activating protein) 1	-0.771515	8.88992	0.00181246	0.0208682
ILMN_1651329	NA	NA	-0.106138	7.36468	0.00181356	0.0208682
ILMN_3187680	ACCS	1-aminocyclopropane-1-carboxylate synthase homolog (Arabidopsis)(non-functional)	-0.214088	7.65901	0.00181374	0.0208682
ILMN_1694533	RMND1	required for meiotic nuclear division 1 homolog (S. cerevisiae)	-0.224647	7.89478	0.00181564	0.0208701
ILMN_1753782	ZNF266	zinc finger protein 266	-0.239779	7.9507	0.00181575	0.0208701
ILMN_1700515	C17orf58	chromosome 17 open reading frame 58	0.324157	8.75655	0.00181933	0.0208946
ILMN_1732006	NA	NA	0.211283	7.55036	0.00181974	0.0208946
ILMN_1737988	PRNP	prion protein	-0.265344	9.81937	0.00182068	0.0208948
ILMN_2065822	MCM3AP-AS1	MCM3AP antisense RNA 1	-0.337245	8.12124	0.00183319	0.0210277
ILMN_1738784	PPP2R5A	protein phosphatase 2, regulatory subunit B', alpha	-1.03561	9.51599	0.00184443	0.0211458
ILMN_2230016	HIGD1A	HIG1 hypoxia inducible domain family, member 1A	0.686204	8.31501	0.00184613	0.0211545
ILMN_1764873	ELAVL1	ELAV like RNA binding protein 1	0.308546	7.74146	0.00184811	0.0211664
ILMN_3243899	NA	NA	-0.820267	8.94454	0.00185165	0.0211963
ILMN_1786211	HERC1	HECT and RLD domain containing E3 ubiquitin protein ligase family member 1	-0.310408	8.4274	0.00185325	0.0212037
ILMN_1723729	RSL1D1	ribosomal L1 domain containing 1	-0.370962	11.0828	0.0018559	0.0212233
ILMN_1810474	UBE2I	ubiquitin-conjugating enzyme E2I	0.826653	11.3159	0.00186063	0.0212528
ILMN_3281563	NA	NA	-0.709796	12.6699	0.00186083	0.0212528
ILMN_3217285	NA	NA	0.232371	7.72123	0.00186199	0.0212528
ILMN_1676062	DIP2C	DIP2 disco-interacting protein 2 homolog C (Drosophila)	-0.357007	7.96399	0.00186225	0.0212528
ILMN_1772910	GAS1	growth arrest-specific 1	0.182672	7.4595	0.00186332	0.0212542
ILMN_1740265	ACOT7	acyl-CoA thioesterase 7	0.888695	9.20722	0.00186542	0.0212629
ILMN_1814281	SPC25	SPC25, NDC80 kinetochore complex component	0.256864	7.59169	0.00186596	0.0212629
ILMN_1704055	NOP16	NOP16 nucleolar protein	0.367764	9.45949	0.00187114	0.0213111
ILMN_1683450	CDCA5	cell division cycle associated 5	1.46203	9.35629	0.00187278	0.0213191
ILMN_1754130	TRIM52	tripartite motif containing 52	-0.542918	8.29097	0.00187474	0.0213306
ILMN_2352090	GPRC5C	G protein-coupled receptor, class C, group 5, member C	0.372243	8.29838	0.00188492	0.0214357
ILMN_1787308	PIP4K2C	phosphatidylinositol-5-phosphate 4-kinase, type II, gamma	0.416516	8.47509	0.00189022	0.0214851
ILMN_1685952	ACSM3	acyl-CoA synthetase medium-chain family member 3	-0.211614	7.49874	0.00189273	0.0214853
ILMN_1810147	ZNF524	zinc finger protein 524	-0.269094	8.08484	0.00189296	0.0214853
ILMN_1743711	NA	NA	0.650681	9.95858	0.0018931	0.0214853
ILMN_2055700	SLBP	stem-loop binding protein	0.275536	7.65282	0.00189457	0.0214912
ILMN_1812571	RAB35	RAB35, member RAS oncogene family	0.369884	8.56867	0.00189603	0.0214969
ILMN_1736112	ARHGAP10	Rho GTPase activating protein 10	-0.317947	7.88999	0.00189788	0.0215057
ILMN_2089073	ATP9A	ATPase, class II, type 9A	-0.868826	9.99772	0.00189871	0.0215057
ILMN_1669966	NDUFS7	NADH dehydrogenase (ubiquinone) Fe-S protein 7, 20kDa (NADH-coenzyme Q reductase)	0.852973	10.4227	0.0019015	0.0215264
ILMN_1682694	VMA21	VMA21 vacuolar H+-ATPase homolog (S. cerevisiae)	0.766139	8.74198	0.00190289	0.0215299
ILMN_1732921	ITGB8	integrin, beta 8	-0.1412	7.3714	0.00190371	0.0215299
ILMN_2364376	ILK	integrin-linked kinase	-0.516052	9.97919	0.00190697	0.0215532
ILMN_1811754	NDUFB10	NADH dehydrogenase (ubiquinone) 1 beta subcomplex, 10, 22kDa	0.843333	9.86906	0.00190768	0.0215532
ILMN_1746492	IFT27	intraflagellar transport 27 homolog (Chlamydomonas)	-0.668121	8.60779	0.00191178	0.0215887
ILMN_2414027	CKLF	chemokine-like factor	0.571484	9.56212	0.00191579	0.0216231
ILMN_1724832	OVOL2	ovo-like zinc finger 2	-0.483915	8.44656	0.00191846	0.0216425
[truncated: 1,086 more rows]
