# Supplementary material for: FOXA1 regulates androgen receptor variant activity in models of castrate-resistant prostate cancer
Source: Oncotarget. 2015 Aug 13;6(30):29782–94. doi: 10.18632/oncotarget.4927 (PMC4745762; doi:10.18632/oncotarget.4927)
Supplement: Supplementary file 3 [file oncotarget-06-29782-s003.xlsx]

## Sheet: CtrlEnzPos-FOXA1EnzPos.adjP0.05
probeID	symbol	name	logFC	AveExpr	P.Value	adj.P.Val
ILMN_1666545	GCNT1	glucosaminyl (N-acetyl) transferase 1, core 2	2.07713	9.56271	0.000223909	0.00706043
ILMN_1766650	FOXA1	forkhead box A1	2.0092	11.6751	1.62708e-07	7.26059e-05
ILMN_1782939	ALB	albumin	1.94459	9.45886	5.66726e-08	3.8728e-05
ILMN_1661266	HLA-DQB1	major histocompatibility complex, class II, DQ beta 1	1.92835	9.0907	6.74899e-06	0.00077257
ILMN_3214389	NA	NA	1.83257	8.91126	2.7688e-06	0.000439713
ILMN_1663575	NA	NA	1.80319	10.3697	4.91022e-05	0.0026554
ILMN_1810628	PRUNE2	prune homolog 2 (Drosophila)	1.8024	9.26101	2.7084e-10	7.63464e-07
ILMN_1683313	ST3GAL1	ST3 beta-galactoside alpha-2,3-sialyltransferase 1	1.77852	10.9777	1.33536e-06	0.000291456
ILMN_1669210	SNORD16	small nucleolar RNA, C/D box 16	1.72143	8.48724	9.46861e-06	0.000945327
ILMN_1733094	STEAP1	six transmembrane epithelial antigen of the prostate 1	1.66689	10.0031	6.87846e-05	0.00332867
ILMN_2249018	LRRC26	leucine rich repeat containing 26	1.6548	9.35726	4.13774e-05	0.0024049
ILMN_1704154	TNFRSF19	tumor necrosis factor receptor superfamily, member 19	1.6373	9.07041	2.8745e-07	9.80705e-05
ILMN_1667162	NKX3-1	NK3 homeobox 1	1.6003	8.37998	8.04958e-06	0.0008507
ILMN_1666109	MB	myoglobin	1.58727	8.91398	0.000994179	0.0184201
ILMN_1680757	LRRC26	leucine rich repeat containing 26	1.58154	9.03119	8.0728e-06	0.0008507
ILMN_3291709	NA	NA	1.53367	12.0639	1.40868e-07	6.48309e-05
ILMN_1860638	ST3GAL1	ST3 beta-galactoside alpha-2,3-sialyltransferase 1	1.51043	9.31502	0.00212386	0.0300661
ILMN_1715401	MT1G	metallothionein 1G	1.49635	8.82322	1.36849e-06	0.000291481
ILMN_2072296	CKS2	CDC28 protein kinase regulatory subunit 2	1.48277	10.0142	3.64329e-05	0.0022414
ILMN_2161330	SPDEF	SAM pointed domain containing ETS transcription factor	1.47926	9.23087	5.44593e-06	0.000663844
ILMN_2343278	PPAP2A	phosphatidic acid phosphatase type 2A	1.47205	10.8896	1.57855e-08	1.48325e-05
ILMN_1753196	PTTG1	pituitary tumor-transforming 1	1.46804	10.3315	8.45357e-05	0.00382804
ILMN_1825369	NETO1	neuropilin (NRP) and tolloid (TLL)-like 1	1.44206	9.53235	0.0001397	0.00527701
ILMN_1673673	PBK	PDZ binding kinase	1.44146	9.19631	0.000126615	0.00494852
ILMN_1706483	C1orf116	chromosome 1 open reading frame 116	1.41257	9.35052	0.000177574	0.00610436
ILMN_1855746	NA	NA	1.40595	9.19982	7.03452e-05	0.00336806
ILMN_1881909	SNAR-A1	small ILF3/NF90-associated RNA A1	1.40357	13.2812	2.39375e-06	0.000415043
ILMN_2330243	NUDT1	nudix (nucleoside diphosphate linked moiety X)-type motif 1	1.37357	9.71654	0.00261329	0.0332013
ILMN_1654268	HMGB2	high mobility group box 2	1.37001	10.0367	0.000900886	0.0173119
ILMN_2042771	PTTG1	pituitary tumor-transforming 1	1.35326	10.4657	0.000133472	0.00510156
ILMN_1672004	TOB1	transducer of ERBB2, 1	1.33896	10.3505	1.31538e-05	0.00117375
ILMN_1711470	UBE2T	ubiquitin-conjugating enzyme E2T (putative)	1.32797	10.5179	0.00223702	0.030606
ILMN_1739161	PPAP2A	phosphatidic acid phosphatase type 2A	1.31259	10.2015	8.35282e-05	0.00380534
ILMN_1726114	SLC45A3	solute carrier family 45, member 3	1.30545	8.35403	2.66216e-05	0.00179744
ILMN_1689088	COLEC12	collectin sub-family member 12	1.30208	8.73188	2.53222e-05	0.00174233
ILMN_1796589	TRIP13	thyroid hormone receptor interactor 13	1.29802	9.09823	0.00160809	0.025324
ILMN_2412384	CCNE2	cyclin E2	1.29626	9.07935	2.88431e-06	0.000450117
ILMN_1714108	TP53INP1	tumor protein p53 inducible nuclear protein 1	1.28569	9.59513	0.00233296	0.0313531
ILMN_1790315	C7orf63	chromosome 7 open reading frame 63	1.28297	8.77498	0.00313442	0.0371317
ILMN_1837428	RAB27B	RAB27B, member RAS oncogene family	1.28056	9.05873	3.11001e-06	0.000464463
ILMN_1666305	CDKN3	cyclin-dependent kinase inhibitor 3	1.24748	9.15475	7.65211e-05	0.00356535
ILMN_2357438	AURKA	aurora kinase A	1.24441	9.14277	0.00280733	0.034842
ILMN_1676296	PPAP2A	phosphatidic acid phosphatase type 2A	1.24304	8.78421	3.38793e-05	0.0021461
ILMN_1682763	ALB	albumin	1.23187	8.64751	3.5647e-05	0.00221454
ILMN_1719256	CKS1B	CDC28 protein kinase regulatory subunit 1B	1.23127	11.614	0.00184353	0.0275685
ILMN_1771599	PLOD2	procollagen-lysine, 2-oxoglutarate 5-dioxygenase 2	1.21787	10.0526	1.92954e-05	0.00148004
ILMN_1787265	ZNF503	zinc finger protein 503	1.2134	9.81152	0.00219843	0.0305286
ILMN_1674236	HSPB1	heat shock 27kDa protein 1	1.19685	11.2777	0.000197624	0.00651752
ILMN_2367743	TUBG1	tubulin, gamma 1	1.19406	9.96142	0.00116268	0.0203627
ILMN_1808591	NA	NA	1.1851	11.367	0.00256355	0.0328656
ILMN_1756326	CKS2	CDC28 protein kinase regulatory subunit 2	1.18414	9.35259	4.58097e-05	0.00254373
ILMN_1678300	NA	NA	1.17756	8.88571	1.70068e-05	0.00136786
ILMN_3251423	CHDH	choline dehydrogenase	1.17655	9.25368	0.00238631	0.0317365
ILMN_3233930	NA	NA	1.17143	11.2491	3.78241e-05	0.00228679
ILMN_1700771	PRUNE2	prune homolog 2 (Drosophila)	1.17058	8.5648	0.000420912	0.0106426
ILMN_1809101	STEAP2	STEAP family member 2, metalloreductase	1.16555	9.87835	0.000583614	0.0131875
ILMN_2196984	OIP5	Opa interacting protein 5	1.16018	9.19659	0.000456185	0.0112165
ILMN_1720344	NIPA2	non imprinted in Prader-Willi/Angelman syndrome 2	1.15522	10.0418	2.49649e-05	0.00173761
ILMN_3220769	NA	NA	1.15204	8.867	0.000771838	0.0157803
ILMN_1657087	ZNF385B	zinc finger protein 385B	1.15004	9.0394	0.000310949	0.00876526
ILMN_1801664	POLR3K	polymerase (RNA) III (DNA directed) polypeptide K, 12.3 kDa	1.14884	9.26033	2.17086e-05	0.00159639
ILMN_1799516	DNAJC9	DnaJ (Hsp40) homolog, subfamily C, member 9	1.14373	9.95909	0.00028902	0.00833056
ILMN_2414826	VPS13A	vacuolar protein sorting 13 homolog A (S. cerevisiae)	1.14067	8.58582	0.00182261	0.0273847
ILMN_1806293	LIN7A	lin-7 homolog A (C. elegans)	1.1215	8.50836	6.50842e-08	4.31681e-05
ILMN_1695706	H3F3B	H3 histone, family 3B (H3.3B)	1.11454	9.96266	2.36503e-05	0.00168144
ILMN_1784630	KBTBD11	kelch repeat and BTB (POZ) domain containing 11	1.11149	8.69613	9.39808e-08	5.16917e-05
ILMN_2387471	FLJ22184	putative uncharacterized protein FLJ22184	1.11106	9.08054	0.00215436	0.0302349
ILMN_1659524	NDUFAF4	NADH dehydrogenase (ubiquinone) complex I, assembly factor 4	1.10976	9.29203	2.10642e-06	0.000386195
ILMN_1771482	KIAA1324	KIAA1324	1.10489	8.76398	0.000204082	0.00665065
ILMN_1810604	ELMOD1	ELMO/CED-12 domain containing 1	1.10468	8.21476	4.19081e-07	0.000124351
ILMN_1767523	IL17RB	interleukin 17 receptor B	1.10296	8.99236	0.000211503	0.00681326
ILMN_2344298	STEAP2	STEAP family member 2, metalloreductase	1.10133	9.70649	0.000115477	0.00470906
ILMN_1777233	E2F2	E2F transcription factor 2	1.10058	8.68416	0.00106584	0.0193213
ILMN_1723678	PRPH	peripherin	1.09992	8.25992	0.000714899	0.0150949
ILMN_1702783	NA	NA	1.09818	9.99419	3.52381e-08	2.68845e-05
ILMN_1801939	CCNB2	cyclin B2	1.09432	9.80439	0.00388987	0.0424797
ILMN_3241021	RNY4	RNA, Ro-associated Y4	1.0885	8.59482	0.00116961	0.0204463
ILMN_1731184	MELK	maternal embryonic leucine zipper kinase	1.08721	8.55818	0.000821638	0.0164139
ILMN_2212909	MELK	maternal embryonic leucine zipper kinase	1.08333	8.8141	0.00201889	0.0291659
ILMN_1796923	LOC81691	exonuclease NEF-sp	1.082	8.84401	7.08661e-05	0.00338581
ILMN_2049021	PTTG3P	pituitary tumor-transforming 3, pseudogene	1.07791	8.58773	0.000189583	0.00635257
ILMN_1758311	NET1	neuroepithelial cell transforming 1	1.07663	9.50288	0.0029149	0.0356667
ILMN_1728934	PRC1	protein regulator of cytokinesis 1	1.06836	10.0887	0.00485282	0.0494196
ILMN_1782385	POLR2A	polymerase (RNA) II (DNA directed) polypeptide A, 220kDa	1.0678	10.4074	0.00220694	0.0305456
ILMN_2073446	C1orf116	chromosome 1 open reading frame 116	1.06743	8.9169	0.00393256	0.0427183
ILMN_1785756	NA	NA	1.05974	10.2298	0.00186753	0.0277253
ILMN_3279219	NA	NA	1.0554	9.3839	4.18511e-05	0.00242618
ILMN_1729112	CHPT1	choline phosphotransferase 1	1.0429	11.5189	0.00408497	0.0439086
ILMN_1781942	HMMR	hyaluronan-mediated motility receptor (RHAMM)	1.04018	8.97818	0.00468332	0.0482253
ILMN_1780667	POC1A	POC1 centriolar protein A	1.03994	8.99183	0.00302906	0.0365089
ILMN_1701724	GET4	golgi to ER traffic protein 4 homolog (S. cerevisiae)	1.03124	9.17492	0.000556432	0.0127524
ILMN_1681754	GGH	gamma-glutamyl hydrolase (conjugase, folylpolygammaglutamyl hydrolase)	1.0295	9.17739	3.71106e-06	0.000526341
ILMN_1747016	CEP55	centrosomal protein 55kDa	1.0277	8.35951	0.00018791	0.00631527
ILMN_1799103	SNRPB	small nuclear ribonucleoprotein polypeptides B and B1	1.0262	11.3985	2.11906e-05	0.00157194
ILMN_2160210	EPCAM	epithelial cell adhesion molecule	1.02046	9.88547	0.000694581	0.0148188
ILMN_1707763	ST7	suppression of tumorigenicity 7	1.01548	10.1727	0.000696134	0.0148379
ILMN_2077550	RACGAP1	Rac GTPase activating protein 1	1.00689	9.34962	0.00164347	0.0257312
ILMN_1681737	TMSB15A	thymosin beta 15a	1.00642	8.3361	0.000609322	0.0135219
ILMN_1806603	MESP1	mesoderm posterior 1 homolog (mouse)	0.998867	8.12894	2.5371e-07	9.37938e-05
ILMN_1759453	UQCRB	ubiquinol-cytochrome c reductase binding protein	0.998148	9.84748	4.48924e-06	0.000585184
ILMN_1692938	PSAT1	phosphoserine aminotransferase 1	0.995112	10.0061	1.42432e-06	0.000297405
ILMN_1695658	KIF20A	kinesin family member 20A	0.995097	8.89672	0.000212586	0.00682908
ILMN_1657796	STMN1	stathmin 1	0.993846	9.48383	3.04585e-06	0.000462648
ILMN_1726574	CACYBP	calcyclin binding protein	0.990881	10.6602	7.79182e-05	0.00360068
ILMN_1749213	SDF2L1	stromal cell-derived factor 2-like 1	0.987508	10.456	0.001604	0.0252772
ILMN_1759330	KIF1A	kinesin family member 1A	0.982675	10.0057	0.000523472	0.0122075
ILMN_2162253	NMU	neuromedin U	0.978366	8.22784	0.000298703	0.00851587
ILMN_2394571	FBXW11	F-box and WD repeat domain containing 11	0.975496	9.93252	1.98069e-05	0.00149844
ILMN_1751776	CKAP2L	cytoskeleton associated protein 2-like	0.974972	8.45627	0.000922672	0.017544
ILMN_1708906	CNOT11	CCR4-NOT transcription complex, subunit 11	0.971121	10.2308	8.63605e-05	0.00389503
ILMN_3307803	PON1	paraoxonase 1	0.970758	8.44318	1.05165e-07	5.51531e-05
ILMN_1701681	SEC11C	SEC11 homolog C (S. cerevisiae)	0.969297	10.0968	0.000517444	0.0121298
ILMN_1712413	RPL39L	ribosomal protein L39-like	0.96913	9.3243	0.000311873	0.00876938
ILMN_1716895	RPA3	replication protein A3, 14kDa	0.968699	11.3099	0.000448585	0.0111165
ILMN_2395055	ATPAF1	ATP synthase mitochondrial F1 complex assembly factor 1	0.967774	8.86624	2.9226e-06	0.000450117
ILMN_1757467	H1F0	H1 histone family, member 0	0.962919	11.1883	0.00214294	0.030128
ILMN_2330861	SMC4	structural maintenance of chromosomes 4	0.962463	9.76826	3.07299e-05	0.00201451
ILMN_1765701	NA	NA	0.961281	8.56974	0.00038972	0.0101485
ILMN_1753243	DNAJB11	DnaJ (Hsp40) homolog, subfamily B, member 11	0.961007	10.8275	0.000103481	0.00442809
ILMN_1713892	SMIM14	small integral membrane protein 14	0.960852	10.6083	6.93252e-06	0.000781676
ILMN_1656185	DEF8	differentially expressed in FDCP 8 homolog (mouse)	0.957286	8.86978	0.000377718	0.00993922
ILMN_1765796	ENO2	enolase 2 (gamma, neuronal)	0.955134	8.93406	7.50587e-06	0.000817705
ILMN_1694268	HES6	hes family bHLH transcription factor 6	0.954981	8.32581	4.61497e-06	0.000598116
ILMN_1815184	ASPM	asp (abnormal spindle) homolog, microcephaly associated (Drosophila)	0.950761	9.25813	0.00127788	0.0217863
ILMN_2074258	BARD1	BRCA1 associated RING domain 1	0.947423	8.71425	0.00142614	0.0234067
ILMN_2370365	RFC4	replication factor C (activator 1) 4, 37kDa	0.946324	9.5388	0.00413449	0.044209
ILMN_1781943	FAM83D	family with sequence similarity 83, member D	0.944281	8.63342	0.00105052	0.0191303
ILMN_1686871	PARP1	poly (ADP-ribose) polymerase 1	0.93937	11.8891	2.63078e-06	0.000433041
ILMN_1765574	TFAP2A	transcription factor AP-2 alpha (activating enhancer binding protein 2 alpha)	0.936031	9.81024	0.000128231	0.00498576
ILMN_1752953	BCL2L12	BCL2-like 12 (proline rich)	0.930267	9.67819	0.000655852	0.0142762
ILMN_1781819	PAPSS1	3'-phosphoadenosine 5'-phosphosulfate synthase 1	0.9286	10.6757	0.000826501	0.0164487
ILMN_1656718	DEF8	differentially expressed in FDCP 8 homolog (mouse)	0.927277	8.62415	0.00432428	0.0456326
ILMN_1773865	HSPA5	heat shock 70kDa protein 5 (glucose-regulated protein, 78kDa)	0.924301	8.72594	5.84179e-05	0.0030146
ILMN_1716445	NA	NA	0.923402	9.53327	0.00203702	0.0292584
ILMN_1727840	SLC35B1	solute carrier family 35, member B1	0.921405	10.8119	6.66426e-05	0.00328135
ILMN_2108357	RPL39L	ribosomal protein L39-like	0.920028	9.9184	0.00261561	0.033212
ILMN_1716382	C12orf75	chromosome 12 open reading frame 75	0.918826	10.5262	3.04907e-05	0.00201051
ILMN_1722156	RWDD2A	RWD domain containing 2A	0.918682	8.88174	6.61004e-06	0.000760525
ILMN_1771224	SKA1	spindle and kinetochore associated complex subunit 1	0.916083	8.16977	0.00258809	0.0330114
ILMN_3310351	RNU6-15P	RNA, U6 small nuclear 15, pseudogene	0.915693	10.6374	0.00184077	0.0275456
ILMN_1814122	MDC1	mediator of DNA-damage checkpoint 1	0.915485	9.14423	0.00174284	0.0265918
ILMN_1719032	LSM3	LSM3 homolog, U6 small nuclear RNA associated (S. cerevisiae)	0.914101	11.6647	1.56686e-05	0.00129905
ILMN_3251560	TMEM167A	transmembrane protein 167A	0.913265	8.82474	6.34126e-06	0.000737122
ILMN_1786125	CCNA2	cyclin A2	0.910107	8.97458	0.00400699	0.0433182
ILMN_2396982	BCL2L12	BCL2-like 12 (proline rich)	0.908203	9.87481	0.000246416	0.00743899
ILMN_1708672	ACAT2	acetyl-CoA acetyltransferase 2	0.90811	10.68	9.47381e-06	0.000945327
ILMN_1703906	HJURP	Holliday junction recognition protein	0.906761	8.62986	0.00382166	0.0421091
ILMN_1798270	SMCO4	single-pass membrane protein with coiled-coil domains 4	0.902519	10.1229	0.000578746	0.0131433
ILMN_1746769	PLA2G3	phospholipase A2, group III	0.900492	8.19374	0.00010104	0.0043484
ILMN_1750518	NA	NA	0.895866	10.5035	4.99565e-05	0.00269514
ILMN_3265797	NA	NA	0.895682	11.1105	4.20931e-05	0.00242773
ILMN_1658847	NA	NA	0.889909	9.14835	2.23833e-07	8.87155e-05
ILMN_1719097	C18orf8	chromosome 18 open reading frame 8	0.889116	9.56515	3.67124e-05	0.00224364
ILMN_1751444	NCAPG	non-SMC condensin I complex, subunit G	0.88673	8.43055	0.000478596	0.0115679
ILMN_1730645	TMEFF2	transmembrane protein with EGF-like and two follistatin-like domains 2	0.885445	9.23296	7.13283e-05	0.00338637
ILMN_2405521	MTHFD2	methylenetetrahydrofolate dehydrogenase (NADP+ dependent) 2, methenyltetrahydrofolate cyclohydrolase	0.884582	9.83703	7.25057e-06	0.000797598
ILMN_1726986	AADAT	aminoadipate aminotransferase	0.884465	8.48779	1.51496e-06	0.000308968
ILMN_2312194	CYB5A	cytochrome b5 type A (microsomal)	0.882648	9.56767	1.13024e-06	0.000267668
ILMN_1715179	SNRPA1	small nuclear ribonucleoprotein polypeptide A'	0.881862	10.7248	3.90474e-07	0.000120624
ILMN_1738093	RNFT2	ring finger protein, transmembrane 2	0.881171	8.33534	0.000582818	0.0131827
ILMN_1761101	CCDC112	coiled-coil domain containing 112	0.880582	8.72586	0.00259976	0.033104
ILMN_3239426	GPN3	GPN-loop GTPase 3	0.878916	10.0207	0.00106408	0.019305
ILMN_1705629	NA	NA	0.875105	8.09986	0.000141566	0.00531192
ILMN_3305273	NA	NA	0.874861	8.73	1.34259e-07	6.30766e-05
ILMN_1805344	DDX5	DEAD (Asp-Glu-Ala-Asp) box helicase 5	0.872941	11.4668	0.000118271	0.00474853
ILMN_1704702	MCM7	minichromosome maintenance complex component 7	0.869802	8.5978	0.00182298	0.0273847
ILMN_1781795	ERH	enhancer of rudimentary homolog (Drosophila)	0.869694	10.5401	0.000655182	0.0142754
ILMN_1784333	SECISBP2L	SECIS binding protein 2-like	0.869279	9.54315	9.92938e-05	0.0042814
ILMN_2374633	ZWILCH	zwilch kinetochore protein	0.867994	9.19434	5.80945e-05	0.00301392
ILMN_1715616	LRR1	leucine rich repeat protein 1	0.865334	8.39251	5.02041e-05	0.00270203
ILMN_1729832	NA	NA	0.864685	8.30943	3.51904e-06	0.000505465
ILMN_1740291	POLQ	polymerase (DNA directed), theta	0.861691	8.33185	0.00419818	0.0447362
ILMN_2081335	COA1	cytochrome c oxidase assembly factor 1 homolog (S. cerevisiae)	0.853684	10.09	1.58202e-06	0.000315718
ILMN_1721457	RANBP1	RAN binding protein 1	0.851993	10.6633	0.00053128	0.0123007
ILMN_2364529	EZH2	enhancer of zeste homolog 2 (Drosophila)	0.850624	8.53829	0.0010109	0.01864
ILMN_3249032	EPCAM	epithelial cell adhesion molecule	0.848464	9.31697	0.00013138	0.00507319
ILMN_2218935	GPR37	G protein-coupled receptor 37 (endothelin receptor type B-like)	0.848353	8.78764	4.03752e-05	0.002378
ILMN_1653822	NEK2	NIMA-related kinase 2	0.847865	8.32022	0.00144432	0.0236021
ILMN_1797318	HSPA14	heat shock 70kDa protein 14	0.847086	8.65843	1.63001e-05	0.00133182
ILMN_2369682	HNRNPA2B1	heterogeneous nuclear ribonucleoprotein A2/B1	0.841203	11.5967	0.000133306	0.00510156
ILMN_3275590	NA	NA	0.840784	11.5394	9.83233e-05	0.00426402
ILMN_1727813	MPC2	mitochondrial pyruvate carrier 2	0.838244	10.7517	0.000908318	0.0173481
ILMN_1778242	CALM1	calmodulin 1 (phosphorylase kinase, delta)	0.838188	10.7035	0.00318712	0.0374025
ILMN_1685709	TMEM125	transmembrane protein 125	0.837561	8.33077	0.00219831	0.0305286
ILMN_3297455	NA	NA	0.836431	8.93661	0.000485515	0.0116725
ILMN_3256004	NA	NA	0.836389	12.078	2.82691e-05	0.00189168
ILMN_2226324	MPC1	mitochondrial pyruvate carrier 1	0.835464	10.1045	1.2116e-06	0.000273227
ILMN_2359345	NET1	neuroepithelial cell transforming 1	0.835105	8.56561	0.00350747	0.0398072
ILMN_1749962	NCAM2	neural cell adhesion molecule 2	0.832663	8.90975	0.000405203	0.0104551
ILMN_1762275	CSE1L	CSE1 chromosome segregation 1-like (yeast)	0.83218	8.20997	2.59445e-06	0.000430201
ILMN_1700831	SLC27A2	solute carrier family 27 (fatty acid transporter), member 2	0.829989	8.09218	2.73376e-08	2.20175e-05
ILMN_1808661	TOMM5	translocase of outer mitochondrial membrane 5 homolog (yeast)	0.826833	10.2377	5.30396e-06	0.000656417
ILMN_1733627	NEDD4L	neural precursor cell expressed, developmentally down-regulated 4-like, E3 ubiquitin protein ligase	0.825133	8.72041	4.64975e-05	0.00256373
ILMN_1711005	CDC25A	cell division cycle 25A	0.821882	8.39091	7.38496e-05	0.00347679
ILMN_1666967	MPC1	mitochondrial pyruvate carrier 1	0.821489	9.74196	5.7002e-05	0.00297558
ILMN_1663751	CYCSP55	cytochrome c, somatic pseudogene 55	0.820366	9.97543	0.000397804	0.0103114
ILMN_1801118	SNRNP25	small nuclear ribonucleoprotein 25kDa (U11/U12)	0.813638	10.8101	0.00016392	0.00581221
ILMN_2365465	XBP1	X-box binding protein 1	0.81291	10.3263	6.41378e-05	0.00322186
ILMN_1693090	CROT	carnitine O-octanoyltransferase	0.812546	8.35566	2.44088e-07	9.17403e-05
ILMN_1808707	FSCN1	fascin actin-bundling protein 1	0.809322	8.6069	0.00170324	0.0262561
ILMN_1880052	NA	NA	0.808251	8.18579	0.00104726	0.0190919
ILMN_1785191	TMEM14A	transmembrane protein 14A	0.807243	9.79114	0.00401721	0.0433803
ILMN_1690040	TM7SF2	transmembrane 7 superfamily member 2	0.805346	10.0045	0.000117056	0.00473919
ILMN_3239771	DLGAP5	discs, large (Drosophila) homolog-associated protein 5	0.80464	8.26807	6.95162e-05	0.00335687
ILMN_2395974	PRDX3	peroxiredoxin 3	0.800494	11.4536	0.00176137	0.026766
ILMN_1751072	SRPRB	signal recognition particle receptor, B subunit	0.794756	9.98609	0.000132841	0.00509473
ILMN_1742260	SSFA2	sperm specific antigen 2	0.794508	8.46397	0.000559669	0.0127873
ILMN_1753719	GTF2A2	general transcription factor IIA, 2, 12kDa	0.794335	11.1458	1.12864e-05	0.00105609
ILMN_2349459	BIRC5	baculoviral IAP repeat containing 5	0.791041	8.41427	0.00142535	0.0234067
ILMN_1714167	CYB5A	cytochrome b5 type A (microsomal)	0.78993	10.7408	8.38543e-06	0.000871428
ILMN_1668619	KIAA1467	KIAA1467	0.789926	8.33824	0.00282081	0.0349325
ILMN_3236481	NA	NA	0.787655	9.2755	0.00161154	0.0253493
ILMN_1719498	EPHX4	epoxide hydrolase 4	0.785725	8.04483	6.90527e-07	0.000192248
ILMN_1753745	HDDC2	HD domain containing 2	0.785496	10.0806	0.00290673	0.0356189
ILMN_1716279	CENPE	centromere protein E, 312kDa	0.781195	8.4129	7.75958e-05	0.00359315
ILMN_2075526	PRUNE2	prune homolog 2 (Drosophila)	0.781121	8.12074	0.00183098	0.0274567
ILMN_3177285	HNRNPR	heterogeneous nuclear ribonucleoprotein R	0.778989	11.276	0.000332072	0.00909528
ILMN_1801913	PPIH	peptidylprolyl isomerase H (cyclophilin H)	0.777179	9.86929	0.00209038	0.0297979
ILMN_1679177	MARS2	methionyl-tRNA synthetase 2, mitochondrial	0.775813	8.84233	0.000277359	0.00808103
ILMN_1811472	KIF23	kinesin family member 23	0.772549	8.32301	6.53092e-05	0.00323303
ILMN_1661799	HIGD1A	HIG1 hypoxia inducible domain family, member 1A	0.766531	10.6836	0.00402094	0.0433815
ILMN_1747911	CDK1	cyclin-dependent kinase 1	0.764943	8.07937	7.41425e-05	0.00348331
ILMN_3181695	NA	NA	0.763576	11.029	0.000474186	0.0114982
ILMN_1701386	STRADB	STE20-related kinase adaptor beta	0.763454	8.67317	1.82503e-05	0.00141918
ILMN_1814221	NPTX1	neuronal pentraxin I	0.762003	7.78029	2.32089e-06	0.000412114
ILMN_1710676	FBXO5	F-box protein 5	0.760815	8.99397	0.00227002	0.0309126
ILMN_1782633	BOLA2	bolA family member 2	0.760397	11.0113	0.00145757	0.0237326
ILMN_3246214	B3GNT1	UDP-GlcNAc:betaGal beta-1,3-N-acetylglucosaminyltransferase 1	0.760194	8.46782	5.82203e-05	0.00301392
ILMN_1716766	CEBPG	CCAAT/enhancer binding protein (C/EBP), gamma	0.759911	9.10314	0.000142856	0.00534254
ILMN_1815666	ATP2A2	ATPase, Ca++ transporting, cardiac muscle, slow twitch 2	0.759289	9.20111	0.000225087	0.0070794
ILMN_1652913	EZH2	enhancer of zeste homolog 2 (Drosophila)	0.758669	8.50117	0.000321762	0.00892503
ILMN_1761242	COMMD1	copper metabolism (Murr1) domain containing 1	0.758186	9.8308	1.21379e-05	0.00112891
ILMN_1801553	LEO1	Leo1, Paf1/RNA polymerase II complex component, homolog (S. cerevisiae)	0.755861	9.42545	0.000460196	0.0112436
ILMN_2251804	SMC4	structural maintenance of chromosomes 4	0.755459	8.44378	0.000116817	0.00473804
ILMN_1741133	NME1	NME/NM23 nucleoside diphosphate kinase 1	0.754447	12.3198	0.000121309	0.00481532
ILMN_2109156	RANBP1	RAN binding protein 1	0.753721	10.0831	0.00279655	0.0347275
ILMN_1684321	CYB5B	cytochrome b5 type B (outer mitochondrial membrane)	0.753707	10.737	0.00186938	0.0277345
ILMN_1697189	PNCK	pregnancy up-regulated nonubiquitous CaM kinase	0.753598	9.39183	0.00283691	0.0350933
ILMN_2395969	PRDX3	peroxiredoxin 3	0.751829	11.281	0.00206062	0.0294667
ILMN_1799819	MARS	methionyl-tRNA synthetase	0.751379	8.99868	2.74679e-06	0.000439713
ILMN_1813028	CBX5	chromobox homolog 5	0.750796	9.15325	0.00445955	0.0466454
ILMN_1804479	MRPL18	mitochondrial ribosomal protein L18	0.750344	10.7557	0.000322257	0.00892778
ILMN_1740185	TPMT	thiopurine S-methyltransferase	0.748854	8.91808	0.00202969	0.0292584
ILMN_2187718	COX17	COX17 cytochrome c oxidase copper chaperone	0.744636	12.2916	0.000157689	0.00567153
ILMN_1815924	NUP107	nucleoporin 107kDa	0.742919	9.90306	0.000732561	0.0153706
ILMN_1802951	NUF2	NUF2, NDC80 kinetochore complex component	0.742561	8.07596	0.00073807	0.0153994
ILMN_1685413	ALG8	ALG8, alpha-1,3-glucosyltransferase	0.742549	9.59006	0.000108297	0.00452259
ILMN_1683562	SNRPG	small nuclear ribonucleoprotein polypeptide G	0.742317	12.751	0.000499101	0.0118851
ILMN_2210129	PRIM1	primase, DNA, polypeptide 1 (49kDa)	0.741788	9.05646	0.000104331	0.00443409
ILMN_1715384	B3GNT1	UDP-GlcNAc:betaGal beta-1,3-N-acetylglucosaminyltransferase 1	0.741768	8.2009	1.03098e-05	0.000995724
ILMN_2384536	ECI2	enoyl-CoA delta isomerase 2	0.740487	9.03688	0.00337584	0.0388142
ILMN_2179018	NDUFAB1	NADH dehydrogenase (ubiquinone) 1, alpha/beta subcomplex, 1, 8kDa	0.739871	10.4296	0.00277893	0.0345658
ILMN_1796417	ASNS	asparagine synthetase (glutamine-hydrolyzing)	0.739708	10.0409	0.000238827	0.00730772
ILMN_2365686	ALG8	ALG8, alpha-1,3-glucosyltransferase	0.739637	9.02986	1.57586e-05	0.00130173
ILMN_2066756	NCAPG2	non-SMC condensin II complex, subunit G2	0.737953	8.11238	0.000827096	0.0164487
ILMN_1721391	ATP6V0B	ATPase, H+ transporting, lysosomal 21kDa, V0 subunit b	0.73618	11.0425	0.00106903	0.0193636
ILMN_1672496	DNAJA1	DnaJ (Hsp40) homolog, subfamily A, member 1	0.735514	12.2177	0.00380881	0.0420622
ILMN_1788166	TTK	TTK protein kinase	0.735073	8.16502	1.95184e-05	0.00149207
ILMN_1660533	RPN1	ribophorin I	0.735057	11.7538	9.23611e-05	0.00407949
ILMN_1692517	NA	NA	0.734415	10.0296	0.00114746	0.020216
ILMN_2409298	NUSAP1	nucleolar and spindle associated protein 1	0.73323	8.05629	0.000202712	0.00661556
ILMN_2189424	MRPL20	mitochondrial ribosomal protein L20	0.732666	9.368	0.000252715	0.00753832
ILMN_1727001	DDX46	DEAD (Asp-Glu-Ala-Asp) box polypeptide 46	0.732478	9.34447	0.0031258	0.0370609
ILMN_1731619	DAD1	defender against cell death 1	0.732361	11.4357	0.000177918	0.00610688
ILMN_1759277	OIP5	Opa interacting protein 5	0.72996	7.99458	2.31454e-05	0.00166429
ILMN_1702837	PSMD1	proteasome (prosome, macropain) 26S subunit, non-ATPase, 1	0.729511	9.71498	5.16893e-07	0.000149442
ILMN_1654653	KLC1	kinesin light chain 1	0.72805	9.07897	0.00327626	0.038143
ILMN_2377240	AKTIP	AKT interacting protein	0.727538	9.1617	0.000353435	0.00944351
ILMN_2395389	PSMC4	proteasome (prosome, macropain) 26S subunit, ATPase, 4	0.727175	9.19977	2.20199e-06	0.000400461
ILMN_1808071	KIF14	kinesin family member 14	0.724331	8.43401	0.00143162	0.0234285
ILMN_3308335	RNU6-1	RNA, U6 small nuclear 1	0.723965	10.5868	0.00145081	0.0236482
ILMN_2229242	LSM3	LSM3 homolog, U6 small nuclear RNA associated (S. cerevisiae)	0.721917	12.0758	0.000158318	0.00568507
ILMN_1767766	PRDX2	peroxiredoxin 2	0.721396	11.5748	0.000162943	0.00579579
ILMN_2384591	HN1	hematological and neurological expressed 1	0.720932	8.65277	3.66302e-05	0.00224364
ILMN_1685258	TMEM14B	transmembrane protein 14B	0.718584	9.44029	0.000737361	0.0153994
ILMN_1779448	EFHD1	EF-hand domain family, member D1	0.715274	7.9322	0.00173027	0.0265076
ILMN_1655921	GTF2E1	general transcription factor IIE, polypeptide 1, alpha 56kDa	0.715058	8.97824	8.77063e-05	0.00393997
ILMN_1760635	RAD51C	RAD51 paralog C	0.714181	8.42109	2.46013e-05	0.00171759
ILMN_1731640	TMSB15B	thymosin beta 15B	0.712473	7.86956	0.00015565	0.00562512
ILMN_1668498	CWF19L2	CWF19-like 2, cell cycle control (S. pombe)	0.712238	8.27485	6.46431e-06	0.000747572
ILMN_1726388	NA	NA	0.712057	7.96635	0.000161587	0.00575663
ILMN_1652008	KNSTRN	kinetochore-localized astrin/SPAG5 binding protein	0.709199	8.66528	0.000276735	0.00807329
ILMN_1757384	RAN	RAN, member RAS oncogene family	0.707179	9.37847	0.0007712	0.0157803
ILMN_1787026	SEC61G	Sec61 gamma subunit	0.707111	12.083	0.00146142	0.0237781
ILMN_1662306	RABL3	RAB, member of RAS oncogene family-like 3	0.706794	8.59082	2.33066e-05	0.00166853
ILMN_1694502	PRIM1	primase, DNA, polypeptide 1 (49kDa)	0.70593	9.33043	0.000403566	0.0104248
ILMN_1673721	EXO1	exonuclease 1	0.705454	8.06471	0.00308096	0.0367335
ILMN_1809433	XBP1	X-box binding protein 1	0.704366	10.7903	0.000122963	0.00485628
ILMN_1770742	TMEM55B	transmembrane protein 55B	0.703446	8.733	0.00174178	0.0265918
ILMN_1683927	ITGAE	integrin, alpha E (antigen CD103, human mucosal lymphocyte antigen 1; alpha polypeptide)	0.703431	8.81448	0.000383036	0.010044
ILMN_1693145	BUB3	BUB3 mitotic checkpoint protein	0.700553	11.2905	0.00228997	0.0310903
ILMN_1679800	BRIX1	BRX1, biogenesis of ribosomes, homolog (S. cerevisiae)	0.698738	10.3195	4.755e-05	0.002609
ILMN_3287583	NA	NA	0.698283	10.623	0.00221998	0.030583
ILMN_1660654	CDCA2	cell division cycle associated 2	0.698261	8.16563	0.00309065	0.0367657
ILMN_2374115	TFAP2A	transcription factor AP-2 alpha (activating enhancer binding protein 2 alpha)	0.697937	8.69954	0.00024687	0.00744004
ILMN_1725105	EEF1E1	eukaryotic translation elongation factor 1 epsilon 1	0.697029	9.58181	0.00304349	0.0365711
ILMN_1747303	DDX39A	DEAD (Asp-Glu-Ala-Asp) box polypeptide 39A	0.696319	10.215	1.89667e-05	0.00145979
ILMN_1768816	TMPO	thymopoietin	0.696043	8.39681	0.000463965	0.011299
ILMN_1664516	CENPF	centromere protein F, 350/400kDa	0.693264	8.58547	0.00247171	0.0321994
ILMN_1766010	YARS	tyrosyl-tRNA synthetase	0.691258	9.7337	0.000129471	0.00502532
ILMN_1809139	AHCTF1	AT hook containing transcription factor 1	0.690375	9.17769	5.69455e-05	0.00297558
ILMN_1804357	GNG4	guanine nucleotide binding protein (G protein), gamma 4	0.683392	8.02761	0.00170337	0.0262561
ILMN_1764207	RPRD1A	regulation of nuclear pre-mRNA domain containing 1A	0.683283	9.98829	0.000226664	0.00708575
ILMN_1793360	NA	NA	0.681749	9.56169	0.00114153	0.020143
ILMN_1719392	FH	fumarate hydratase	0.679865	9.79051	0.00109117	0.0195916
ILMN_1721713	EXOSC9	exosome component 9	0.678594	9.25556	6.98863e-06	0.000784083
ILMN_1753353	SLBP	stem-loop binding protein	0.678278	9.93742	0.000736142	0.0153994
ILMN_2354515	NDUFAF3	NADH dehydrogenase (ubiquinone) complex I, assembly factor 3	0.676429	12.7142	0.00447211	0.046755
ILMN_1680196	LAPTM4B	lysosomal protein transmembrane 4 beta	0.674869	12.0087	0.00371593	0.0412797
ILMN_2313821	AIFM1	apoptosis-inducing factor, mitochondrion-associated, 1	0.671716	9.75751	0.000157569	0.00567153
ILMN_2360705	ACSL3	acyl-CoA synthetase long-chain family member 3	0.670532	9.77756	0.00194805	0.0285449
ILMN_1677292	C5orf30	chromosome 5 open reading frame 30	0.670343	8.62724	3.58496e-07	0.000112284
ILMN_1776602	RNASE4	ribonuclease, RNase A family, 4	0.670215	8.30261	0.00197634	0.0288096
ILMN_1783681	MRPL34	mitochondrial ribosomal protein L34	0.667496	10.1772	0.000416749	0.0105847
ILMN_1743711	NA	NA	0.667172	9.95858	0.00336758	0.0387857
ILMN_2209180	RPRD1A	regulation of nuclear pre-mRNA domain containing 1A	0.665608	11.1879	0.00215456	0.0302349
ILMN_1678669	RRM2	ribonucleotide reductase M2	0.665059	8.07515	0.000164914	0.00582911
ILMN_1790100	C11orf82	chromosome 11 open reading frame 82	0.664546	8.07948	0.0022285	0.0306059
ILMN_2324002	CALD1	caldesmon 1	0.663314	9.59734	0.00303324	0.0365239
ILMN_1731070	ORC6	origin recognition complex, subunit 6	0.660558	7.99437	0.000602467	0.0134119
ILMN_1760741	NDUFA9	NADH dehydrogenase (ubiquinone) 1 alpha subcomplex, 9, 39kDa	0.660342	10.6597	3.3235e-06	0.000483537
ILMN_2382829	PRDX2	peroxiredoxin 2	0.660281	10.5647	0.000557009	0.0127524
ILMN_1731612	UCHL5	ubiquitin carboxyl-terminal hydrolase L5	0.659786	9.57725	7.39933e-06	0.000810011
ILMN_1758816	UGT8	UDP glycosyltransferase 8	0.658634	8.07969	7.58512e-07	0.00020479
ILMN_1676393	ATP5G1	ATP synthase, H+ transporting, mitochondrial Fo complex, subunit C1 (subunit 9)	0.657551	11.6631	0.00107142	0.0193825
ILMN_1801766	CCDC109B	coiled-coil domain containing 109B	0.657444	9.63629	0.000429379	0.0107828
ILMN_1787280	AUNIP	aurora kinase A and ninein interacting protein	0.656642	7.79414	0.000456809	0.0112165
ILMN_1769705	H3F3C	H3 histone, family 3C	0.656565	10.8092	0.00334666	0.0386322
ILMN_1803197	RAB3IP	RAB3A interacting protein	0.655002	9.44532	0.00014802	0.00544536
ILMN_1695110	BCAT2	branched chain amino-acid transaminase 2, mitochondrial	0.653808	10.3603	0.000103151	0.00442305
ILMN_1782439	CNN3	calponin 3, acidic	0.653309	10.1255	0.000137539	0.0052216
ILMN_1737195	CENPK	centromere protein K	0.652598	8.00435	4.19786e-05	0.00242733
ILMN_1695316	SLC39A8	solute carrier family 39 (zinc transporter), member 8	0.652075	8.3026	0.00196675	0.0286883
ILMN_1652806	ATP5J	ATP synthase, H+ transporting, mitochondrial Fo complex, subunit F6	0.650509	9.63187	0.000124096	0.00488986
ILMN_1767892	DUSP12	dual specificity phosphatase 12	0.650308	10.3217	0.00486724	0.0494748
ILMN_2363621	RBBP8	retinoblastoma binding protein 8	0.650073	9.60856	3.36548e-05	0.0021461
ILMN_2154671	COX6B1	cytochrome c oxidase subunit VIb polypeptide 1 (ubiquitous)	0.646711	11.8872	0.0033879	0.0388609
ILMN_1727540	C1orf112	chromosome 1 open reading frame 112	0.646167	7.98627	0.00334264	0.0386322
ILMN_1688622	UBQLN1	ubiquilin 1	0.645294	10.6452	8.00562e-05	0.00367688
ILMN_2166457	HPGD	hydroxyprostaglandin dehydrogenase 15-(NAD)	0.645226	8.22924	0.000311697	0.00876938
ILMN_1672503	DPYSL2	dihydropyrimidinase-like 2	0.644772	11.0248	0.00451096	0.0469869
ILMN_1712678	RPS27L	ribosomal protein S27-like	0.642262	11.5413	0.00143089	0.0234285
ILMN_1662426	AP2S1	adaptor-related protein complex 2, sigma 1 subunit	0.641804	11.3274	0.00169325	0.026211
ILMN_3300744	NA	NA	0.641178	9.62171	0.000148486	0.00545358
ILMN_1729749	HERC5	HECT and RLD domain containing E3 ubiquitin protein ligase 5	0.64067	8.3393	0.000625445	0.0137873
ILMN_1811373	FAM20B	family with sequence similarity 20, member B	0.639547	10.7309	0.000410845	0.0105392
ILMN_1803939	YIPF6	Yip1 domain family, member 6	0.636943	9.82502	0.000525904	0.0122332
ILMN_1786612	PSME2	proteasome (prosome, macropain) activator subunit 2 (PA28 beta)	0.63615	11.0046	1.25702e-05	0.00115232
ILMN_1656413	ZMPSTE24	zinc metallopeptidase STE24	0.633675	9.29286	0.000232763	0.00718063
ILMN_3240586	PLD6	phospholipase D family, member 6	0.632319	8.9934	0.000855288	0.0167282
ILMN_1808590	GUCY1A3	guanylate cyclase 1, soluble, alpha 3	0.631422	8.24874	2.82939e-06	0.000446193
ILMN_1723522	APOLD1	apolipoprotein L domain containing 1	0.63137	8.08399	0.00017453	0.00603653
ILMN_1741406	HOOK1	hook microtubule-tethering protein 1	0.629787	9.87283	0.00105106	0.0191303
ILMN_1733519	HMGB3	high mobility group box 3	0.629318	8.29588	0.000771506	0.0157803
ILMN_1729816	VDAC3	voltage-dependent anion channel 3	0.628843	11.9643	0.00199207	0.028964
ILMN_1810100	PBX3	pre-B-cell leukemia homeobox 3	0.62584	9.02737	0.00113669	0.020089
ILMN_2137084	LIN9	lin-9 homolog (C. elegans)	0.625705	8.02287	0.000103972	0.00443227
ILMN_2048700	ATAD2	ATPase family, AAA domain containing 2	0.625581	9.12828	0.00130062	0.0220307
ILMN_1768396	AURKAIP1	aurora kinase A interacting protein 1	0.624887	10.3255	6.31684e-05	0.00320115
ILMN_2052163	YIPF1	Yip1 domain family, member 1	0.624643	8.88155	2.91352e-07	9.80705e-05
ILMN_2134110	SELK	selenoprotein K	0.623297	9.79974	3.85126e-06	0.000539439
ILMN_1753139	ZG16B	zymogen granule protein 16B	0.623132	9.44498	0.00362702	0.0405317
ILMN_1739032	TMEM70	transmembrane protein 70	0.622222	8.57321	4.30307e-05	0.00245047
ILMN_2188521	PVRL3	poliovirus receptor-related 3	0.621881	9.08098	0.0018137	0.0273391
ILMN_1744398	ZSCAN10	zinc finger and SCAN domain containing 10	0.619749	7.7594	0.000520934	0.0121737
ILMN_1768719	RDH11	retinol dehydrogenase 11 (all-trans/9-cis/11-cis)	0.619229	10.6846	0.00032509	0.00897676
ILMN_1691499	TJP1	tight junction protein 1	0.619166	8.72547	0.00298369	0.0362528
ILMN_1662364	AARS	alanyl-tRNA synthetase	0.618597	10.869	0.00424024	0.0449561
ILMN_2101832	LAPTM4B	lysosomal protein transmembrane 4 beta	0.616924	11.8128	0.00323253	0.0377327
ILMN_1696339	ZIC2	Zic family member 2	0.616909	8.96173	0.00231947	0.0313029
ILMN_2139816	GPSM2	G-protein signaling modulator 2	0.616726	8.12249	0.000514148	0.0121029
ILMN_1770589	NDUFB4	NADH dehydrogenase (ubiquinone) 1 beta subcomplex, 4, 15kDa	0.616434	7.7825	2.57902e-06	0.000430201
ILMN_1691436	BLVRA	biliverdin reductase A	0.61603	8.79163	0.00313671	0.0371317
ILMN_1708105	EZH2	enhancer of zeste homolog 2 (Drosophila)	0.615111	8.18553	5.44874e-05	0.00288178
ILMN_1737728	CDCA3	cell division cycle associated 3	0.614941	8.10528	0.00223109	0.030606
ILMN_1737283	TMSB15B	thymosin beta 15B	0.614217	7.90474	0.00263798	0.0333645
ILMN_3201115	NA	NA	0.613007	11.4737	0.00460657	0.0477357
ILMN_2300186	DYNLL1	dynein, light chain, LC8-type 1	0.612165	12.1574	0.0033616	0.0387366
ILMN_1661170	NDUFB8	NADH dehydrogenase (ubiquinone) 1 beta subcomplex, 8, 19kDa	0.611362	12.5666	0.00203827	0.0292584
ILMN_3239621	SNRNP27	small nuclear ribonucleoprotein 27kDa (U4/U6.U5)	0.610356	9.2556	0.000362677	0.00964472
ILMN_1715715	CEBPA	CCAAT/enhancer binding protein (C/EBP), alpha	0.61013	8.39131	0.00478681	0.0489779
ILMN_2339705	NA	NA	0.608995	8.71487	0.000412072	0.0105392
ILMN_1749829	DLGAP5	discs, large (Drosophila) homolog-associated protein 5	0.60868	8.24365	0.000417736	0.0105847
ILMN_1692058	NDN	necdin, melanoma antigen (MAGE) family member	0.6072	9.56119	0.00180843	0.027326
ILMN_1672662	SLC20A1	solute carrier family 20 (phosphate transporter), member 1	0.606359	8.67746	2.39265e-05	0.00168615
ILMN_1680626	PDIA6	protein disulfide isomerase family A, member 6	0.605728	9.74559	0.00163703	0.0256543
ILMN_1728742	FAXDC2	fatty acid hydroxylase domain containing 2	0.602425	8.03932	0.0007008	0.0149103
ILMN_1658143	RFC3	replication factor C (activator 1) 3, 38kDa	0.601323	8.09775	3.18154e-07	0.000102496
ILMN_1687858	CALM2	calmodulin 2 (phosphorylase kinase, delta)	0.600524	10.734	0.00185812	0.0276311
ILMN_1658040	CRABP1	cellular retinoic acid binding protein 1	0.598777	8.18448	0.00077121	0.0157803
ILMN_1752591	LEPROTL1	leptin receptor overlapping transcript-like 1	0.598279	8.10331	0.00303353	0.0365239
ILMN_1790549	TSPAN3	tetraspanin 3	0.598129	9.98958	0.00435637	0.0458639
ILMN_1800331	PTCH1	patched 1	0.597654	7.83153	0.00121362	0.0210532
ILMN_1774028	MTFR1	mitochondrial fission regulator 1	0.596387	9.2486	4.46399e-05	0.00252299
ILMN_1745172	ILF2	interleukin enhancer binding factor 2	0.59621	12.0358	0.0030258	0.0365089
ILMN_1748770	CKAP5	cytoskeleton associated protein 5	0.595946	10.1775	0.000778518	0.0159025
ILMN_1688228	NA	NA	0.593596	7.81467	0.00038788	0.0101239
ILMN_1680314	TXN	thioredoxin	0.592893	12.1496	0.000398296	0.0103122
ILMN_1661366	PGAM1	phosphoglycerate mutase 1 (brain)	0.591352	9.53212	0.000211782	0.00681326
ILMN_2202940	CHPT1	choline phosphotransferase 1	0.590792	8.29138	0.00241683	0.0317981
ILMN_1696407	SRSF2	serine/arginine-rich splicing factor 2	0.590022	11.3576	0.000196072	0.00650238
ILMN_1690442	TMEM241	transmembrane protein 241	0.589815	7.94025	0.000495942	0.0118349
ILMN_1724658	BNIP3	BCL2/adenovirus E1B 19kDa interacting protein 3	0.58934	9.48261	1.54422e-05	0.00128976
ILMN_1776347	TCP1	t-complex 1	0.589308	8.53591	0.00306691	0.0366906
ILMN_1708416	ARL6IP1	ADP-ribosylation factor-like 6 interacting protein 1	0.588605	11.9497	0.00238796	0.0317365
ILMN_2219131	RPS15	ribosomal protein S15	0.587891	8.76792	4.23948e-05	0.00243262
ILMN_1809478	SSBP1	single-stranded DNA binding protein 1, mitochondrial	0.587884	11.7108	0.00288845	0.0355166
ILMN_1809495	COX8A	cytochrome c oxidase subunit VIIIA (ubiquitous)	0.587384	13.1568	0.000146864	0.00543726
ILMN_1739645	ANLN	anillin, actin binding protein	0.586561	7.88849	4.12855e-05	0.0024049
ILMN_2119937	NDUFB3	NADH dehydrogenase (ubiquinone) 1 beta subcomplex, 3, 12kDa	0.585853	12.0597	0.000315453	0.00884845
ILMN_1753582	RPA2	replication protein A2, 32kDa	0.584453	9.82594	0.000959901	0.0180389
ILMN_2383435	PSMD10	proteasome (prosome, macropain) 26S subunit, non-ATPase, 10	0.579083	9.20193	4.56331e-05	0.00254373
ILMN_3200921	NA	NA	0.578255	10.5121	0.00361113	0.0404745
ILMN_2373632	IDH3B	isocitrate dehydrogenase 3 (NAD+) beta	0.577185	10.5616	0.000621072	0.0137177
ILMN_1772743	PIGK	phosphatidylinositol glycan anchor biosynthesis, class K	0.576043	8.83347	0.00125562	0.0215164
ILMN_2141807	KNSTRN	kinetochore-localized astrin/SPAG5 binding protein	0.572635	8.34151	0.00182119	0.0273847
ILMN_1685678	EEF1B2	eukaryotic translation elongation factor 1 beta 2	0.572075	9.62932	0.000676038	0.014557
ILMN_3243945	MZT1	mitotic spindle organizing protein 1	0.571736	9.39333	0.000230202	0.00714738
ILMN_1752631	CGGBP1	CGG triplet repeat binding protein 1	0.571669	9.44229	3.94116e-05	0.00235125
ILMN_3307700	SPCS3	signal peptidase complex subunit 3 homolog (S. cerevisiae)	0.570607	8.68145	0.00113165	0.0200397
ILMN_1803564	YIPF1	Yip1 domain family, member 1	0.570569	8.31906	0.000176788	0.00609098
ILMN_1675186	ME2	malic enzyme 2, NAD(+)-dependent, mitochondrial	0.570365	9.20792	0.000873735	0.0169786
ILMN_1707627	TPI1	triosephosphate isomerase 1	0.569848	12.4167	0.00302418	0.0365089
ILMN_1764861	ISOC1	isochorismatase domain containing 1	0.569388	8.11055	0.000197097	0.00651719
ILMN_1811820	SRRM4	serine/arginine repetitive matrix 4	0.568758	7.61887	0.000467891	0.0113815
ILMN_1744240	TBC1D31	TBC1 domain family, member 31	0.567802	8.1509	1.64892e-05	0.00133879
ILMN_1776577	DSCC1	DNA replication and sister chromatid cohesion 1	0.566606	8.70337	0.00113534	0.0200808
ILMN_1654068	NUDT1	nudix (nucleoside diphosphate linked moiety X)-type motif 1	0.565816	8.15801	0.00349081	0.039698
ILMN_1810418	LBR	lamin B receptor	0.565737	8.19335	0.00388325	0.0424485
ILMN_3191227	NA	NA	0.564376	7.91052	1.408e-05	0.00122594
ILMN_2380946	EIF4G2	eukaryotic translation initiation factor 4 gamma, 2	0.563776	11.5474	0.00452487	0.04711
ILMN_1693287	POMP	proteasome maturation protein	0.563751	10.9183	0.000230854	0.00714738
ILMN_1778890	LRR1	leucine rich repeat protein 1	0.562933	8.25239	0.000173779	0.00602454
ILMN_1695868	PRICKLE4	prickle homolog 4 (Drosophila)	0.562656	11.7706	0.00216435	0.0303219
ILMN_1684929	TOPBP1	topoisomerase (DNA) II binding protein 1	0.562523	7.89399	0.000156994	0.0056646
ILMN_1767894	POLB	polymerase (DNA directed), beta	0.561516	10.1258	0.000410075	0.0105344
ILMN_1730825	SGOL1	shugoshin-like 1 (S. pombe)	0.561293	7.77497	2.72175e-07	9.74257e-05
ILMN_2097421	MRPL51	mitochondrial ribosomal protein L51	0.560422	11.6521	0.00121814	0.0210941
ILMN_1793616	RNF38	ring finger protein 38	0.559088	8.40118	0.000116736	0.00473804
ILMN_1739210	NSL1	NSL1, MIS12 kinetochore complex component	0.559036	10.3397	0.000275741	0.00805472
ILMN_3247728	RNF115	ring finger protein 115	0.558549	9.1094	0.00299929	0.0363445
ILMN_1760849	NETO2	neuropilin (NRP) and tolloid (TLL)-like 2	0.558045	8.8684	3.12693e-05	0.00203802
ILMN_2205935	SFXN1	sideroflexin 1	0.555513	8.48465	0.00225955	0.0308433
ILMN_1721868	KPNA2	karyopherin alpha 2 (RAG cohort 1, importin alpha 1)	0.555453	7.81038	9.32652e-05	0.00409315
ILMN_1754858	PASK	PAS domain containing serine/threonine kinase	0.554928	8.11727	0.0020116	0.0291353
ILMN_1809437	RHBDD2	rhomboid domain containing 2	0.55484	10.7682	0.00281379	0.0348839
ILMN_1763907	CENPW	centromere protein W	0.553693	7.76081	0.000155393	0.00562481
ILMN_1678966	SNRPF	small nuclear ribonucleoprotein polypeptide F	0.553666	11.9597	0.0020158	0.0291587
ILMN_1813091	ARL1	ADP-ribosylation factor-like 1	0.553019	9.74511	6.87114e-05	0.00332867
ILMN_1657446	NTPCR	nucleoside-triphosphatase, cancer-related	0.552399	10.3075	0.00230355	0.0311436
ILMN_1661945	SLIRP	SRA stem-loop interacting RNA binding protein	0.551428	12.5845	0.000131605	0.00507319
ILMN_2364062	ALYREF	Aly/REF export factor	0.5511	8.70513	0.000494927	0.0118232
ILMN_1719661	MSRB1	methionine sulfoxide reductase B1	0.550904	9.53996	0.00402247	0.0433815
ILMN_1789233	VPS37C	vacuolar protein sorting 37 homolog C (S. cerevisiae)	0.548442	10.1175	0.000971086	0.0181423
ILMN_1723042	CLDN3	claudin 3	0.547642	8.1822	0.00127814	0.0217863
ILMN_2371379	ACLY	ATP citrate lyase	0.54669	10.5931	0.00113826	0.0201009
ILMN_1652434	MTHFD2L	methylenetetrahydrofolate dehydrogenase (NADP+ dependent) 2-like	0.545782	8.1129	5.41614e-05	0.00288064
ILMN_2404906	SGOL1	shugoshin-like 1 (S. pombe)	0.545728	7.78992	1.78562e-05	0.00141162
ILMN_2105983	XRCC5	X-ray repair complementing defective repair in Chinese hamster cells 5 (double-strand-break rejoining)	0.545498	9.11286	0.000759218	0.0156583
ILMN_1684663	ZDHHC13	zinc finger, DHHC-type containing 13	0.545001	8.31584	8.90731e-05	0.00399233
ILMN_2357577	PRKAA1	protein kinase, AMP-activated, alpha 1 catalytic subunit	0.544736	9.20326	0.00337715	0.0388142
ILMN_1671933	CLCC1	chloride channel CLIC-like 1	0.543648	8.19853	0.00467627	0.0482095
ILMN_2223010	VBP1	von Hippel-Lindau binding protein 1	0.54172	10.7661	0.00262024	0.0332334
ILMN_2367020	SEC61G	Sec61 gamma subunit	0.540052	12.2617	0.00383987	0.0421263
ILMN_1791002	SKP2	S-phase kinase-associated protein 2, E3 ubiquitin protein ligase	0.539796	8.02744	4.49658e-05	0.00253506
ILMN_1701882	NA	NA	0.539593	8.07682	0.00185615	0.0276291
ILMN_2346997	RAB23	RAB23, member RAS oncogene family	0.538705	8.41147	0.000328063	0.00901114
ILMN_3260070	NA	NA	0.537941	12.2324	1.10782e-05	0.00104968
ILMN_1761486	BORA	bora, aurora kinase A activator	0.537592	7.9097	0.000884784	0.0170588
ILMN_2148819	TUBA1A	tubulin, alpha 1a	0.537469	13.3531	0.00216686	0.0303219
ILMN_1720496	GUCY1A2	guanylate cyclase 1, soluble, alpha 2	0.537312	8.33389	0.00112076	0.0198854
ILMN_1815345	EIF3J	eukaryotic translation initiation factor 3, subunit J	0.535871	8.94906	0.00192635	0.0283373
ILMN_2369924	NDUFB6	NADH dehydrogenase (ubiquinone) 1 beta subcomplex, 6, 17kDa	0.535647	10.4426	8.47868e-07	0.000222329
ILMN_1666757	SDHAP1	succinate dehydrogenase complex, subunit A, flavoprotein pseudogene 1	0.535417	8.05902	0.000731645	0.0153706
ILMN_1800837	CFDP1	craniofacial development protein 1	0.53506	9.36445	0.00115794	0.0203053
ILMN_1737535	TAF4	TAF4 RNA polymerase II, TATA box binding protein (TBP)-associated factor, 135kDa	0.533048	8.77623	0.00103345	0.0189287
ILMN_2101526	GGCT	gamma-glutamylcyclotransferase	0.532082	9.84831	0.000874746	0.0169786
ILMN_2366703	SGK3	serum/glucocorticoid regulated kinase family, member 3	0.532035	8.0165	0.000120411	0.00480602
ILMN_2406410	RHBDD2	rhomboid domain containing 2	0.531756	10.5307	0.0041742	0.044507
ILMN_1678423	SPA17	sperm autoantigenic protein 17	0.531096	9.06292	0.00133107	0.0224166
ILMN_2238928	RAD51C	RAD51 paralog C	0.528794	8.25346	0.0041662	0.0444638
ILMN_2321451	HNRNPD	heterogeneous nuclear ribonucleoprotein D (AU-rich element RNA binding protein 1, 37kDa)	0.527879	11.438	0.000652841	0.0142662
ILMN_1666670	RBX1	ring-box 1, E3 ubiquitin protein ligase	0.527294	9.17467	0.000173916	0.00602454
ILMN_1753063	KIF15	kinesin family member 15	0.527116	7.86251	0.00259347	0.0330535
ILMN_1761131	ECI2	enoyl-CoA delta isomerase 2	0.527033	8.85534	0.00211647	0.02999
ILMN_1746699	SGOL2	shugoshin-like 2 (S. pombe)	0.526904	7.88759	0.00199991	0.0290219
ILMN_3244248	NA	NA	0.526412	10.1662	0.00216748	0.0303219
ILMN_1759948	NA	NA	0.526131	10.0181	0.00400332	0.0432992
ILMN_1705064	NDEL1	nudE neurodevelopment protein 1-like 1	0.525959	9.59901	0.000262852	0.00776879
ILMN_1788416	ABHD17C	abhydrolase domain containing 17C	0.525245	8.49878	5.65679e-05	0.00296666
ILMN_1784860	RFC3	replication factor C (activator 1) 3, 38kDa	0.525034	7.98532	0.00246574	0.0321484
ILMN_1799642	TRIM24	tripartite motif containing 24	0.525006	8.70154	0.000151066	0.00551245
ILMN_2119945	NDUFB3	NADH dehydrogenase (ubiquinone) 1 beta subcomplex, 3, 12kDa	0.524925	12.0873	9.24824e-05	0.00407949
ILMN_1718766	MT1F	metallothionein 1F	0.524043	7.79131	0.00054442	0.0125406
ILMN_1787628	NOP56	NOP56 ribonucleoprotein	0.52382	11.2035	0.000192367	0.00641728
ILMN_1716876	MED27	mediator complex subunit 27	0.523749	8.34165	0.000153391	0.00557924
ILMN_1674706	MTHFD2	methylenetetrahydrofolate dehydrogenase (NADP+ dependent) 2, methenyltetrahydrofolate cyclohydrolase	0.523204	8.30057	0.000121499	0.00481532
ILMN_1747078	HYLS1	hydrolethalus syndrome 1	0.522861	8.2872	0.00359373	0.0403949
ILMN_1768969	LBR	lamin B receptor	0.522643	8.48939	0.00101342	0.0186712
ILMN_2224031	CETN3	centrin, EF-hand protein, 3	0.522286	9.72281	0.00110034	0.0197217
ILMN_1659285	PSMG1	proteasome (prosome, macropain) assembly chaperone 1	0.522229	9.18526	0.00142822	0.0234238
ILMN_1819384	NA	NA	0.519129	9.03176	0.00293123	0.0357855
ILMN_3199609	NA	NA	0.51875	9.30046	0.000150114	0.00550441
ILMN_1671158	MRPL13	mitochondrial ribosomal protein L13	0.518421	10.2917	0.00113213	0.0200397
ILMN_2353642	ATP6V0B	ATPase, H+ transporting, lysosomal 21kDa, V0 subunit b	0.517042	9.55528	0.00116406	0.0203653
ILMN_2343010	BOLA3	bolA family member 3	0.51615	11.9563	0.000217363	0.00693319
ILMN_1713846	PPM1H	protein phosphatase, Mg2+/Mn2+ dependent, 1H	0.515717	8.25399	0.000842673	0.0166548
ILMN_1807042	MARCKS	myristoylated alanine-rich protein kinase C substrate	0.515687	10.9552	0.000402488	0.0104088
ILMN_1666471	UQCRQ	ubiquinol-cytochrome c reductase, complex III subunit VII, 9.5kDa	0.514349	12.9518	0.00348933	0.039698
ILMN_3246433	RNY5	RNA, Ro-associated Y5	0.514037	9.29019	0.00122271	0.0211451
ILMN_3198367	NA	NA	0.51381	9.8726	0.00184913	0.0275992
ILMN_1750693	SSR1	signal sequence receptor, alpha	0.513285	9.29485	9.03997e-06	0.000926638
ILMN_1654013	HID1	HID1 domain containing	0.512428	8.11489	0.000901256	0.0173119
ILMN_1711878	ENOPH1	enolase-phosphatase 1	0.512335	10.1798	0.00330667	0.038395
ILMN_2196569	NUP93	nucleoporin 93kDa	0.51135	8.81897	0.000271938	0.00799542
ILMN_1803279	TMED5	transmembrane emp24 protein transport domain containing 5	0.508486	9.4317	0.000222302	0.00702966
ILMN_1768784	PSMC2	proteasome (prosome, macropain) 26S subunit, ATPase, 2	0.50746	10.9745	0.00287833	0.0354307
ILMN_1711543	C14orf169	chromosome 14 open reading frame 169	0.507358	8.03131	0.000837469	0.0165665
ILMN_2228710	PDCD5	programmed cell death 5	0.507356	10.2036	0.00231638	0.0312982
ILMN_1742238	SET	SET nuclear oncogene	0.505198	12.2401	0.00025583	0.00762115
ILMN_1676448	WDFY1	WD repeat and FYVE domain containing 1	0.504428	8.90313	1.10231e-05	0.00104887
ILMN_1657873	XPO4	exportin 4	0.503055	8.69125	0.00107914	0.0194593
ILMN_1713189	KANSL2	KAT8 regulatory NSL complex subunit 2	0.50243	10.1051	6.75712e-05	0.00329827
ILMN_1808789	MYO5C	myosin VC	0.501886	8.70293	6.22905e-05	0.00317808
ILMN_1731224	PARP9	poly (ADP-ribose) polymerase family, member 9	0.50051	8.15537	0.00195895	0.0286174
ILMN_2356031	RNF121	ring finger protein 121	0.499873	8.40392	0.00205619	0.0294332
ILMN_1751368	HNRNPD	heterogeneous nuclear ribonucleoprotein D (AU-rich element RNA binding protein 1, 37kDa)	0.499131	12.1998	0.00255033	0.0327847
ILMN_1720703	SLC25A3	solute carrier family 25 (mitochondrial carrier; phosphate carrier), member 3	0.498617	8.32412	3.38028e-05	0.0021461
ILMN_1742922	NA	NA	0.498581	7.93376	3.73735e-05	0.00227787
ILMN_2217809	TMEM126A	transmembrane protein 126A	0.497934	9.81316	0.00241009	0.0317651
ILMN_2066020	TCEB1	transcription elongation factor B (SIII), polypeptide 1 (15kDa, elongin C)	0.495642	11.7433	0.000535841	0.0123682
ILMN_2225318	SMS	spermine synthase	0.495531	10.5837	0.00207298	0.0296091
ILMN_1690099	ITGB1BP1	integrin beta 1 binding protein 1	0.495152	9.32438	8.04102e-06	0.0008507
ILMN_1764362	LYAR	Ly1 antibody reactive	0.493864	9.60047	0.000130954	0.00506544
ILMN_1733937	MMD	monocyte to macrophage differentiation-associated	0.493398	8.03203	0.00123568	0.0213205
ILMN_2223618	KLKP1	kallikrein pseudogene 1	0.492597	7.84173	0.00370111	0.0411557
ILMN_1685954	HMBS	hydroxymethylbilane synthase	0.491673	8.82746	6.51687e-05	0.00323303
ILMN_1708151	LAGE3	L antigen family, member 3	0.491113	10.9135	0.0027355	0.0341952
ILMN_1685714	INHBB	inhibin, beta B	0.490128	7.71203	0.00484538	0.0493979
ILMN_1715638	GAGE4	G antigen 4	0.488281	7.68524	4.54567e-05	0.00254373
ILMN_3205271	NA	NA	0.487896	8.27719	0.00392815	0.042691
ILMN_3210946	NA	NA	0.487601	8.21811	0.00154853	0.0246952
ILMN_1676191	DARS2	aspartyl-tRNA synthetase 2, mitochondrial	0.486529	9.01427	0.000143346	0.00534314
ILMN_2270015	AADAT	aminoadipate aminotransferase	0.485487	7.67943	4.05972e-07	0.000122971
ILMN_1776216	MMGT1	membrane magnesium transporter 1	0.483944	9.46241	0.00208636	0.0297782
ILMN_2141790	HYOU1	hypoxia up-regulated 1	0.483503	8.58166	0.00473534	0.0486056
ILMN_1770515	UBE2V2	ubiquitin-conjugating enzyme E2 variant 2	0.483486	9.40185	0.00161832	0.0254318
ILMN_1739397	GLMN	glomulin, FKBP associated protein	0.483438	8.62585	0.000305187	0.0086474
ILMN_2090123	DHX29	DEAH (Asp-Glu-Ala-His) box polypeptide 29	0.481563	9.03241	0.00289243	0.0355268
ILMN_1670895	ZNF207	zinc finger protein 207	0.481095	9.97425	0.00239405	0.031756
ILMN_1705116	SLC22A23	solute carrier family 22, member 23	0.480991	7.85192	0.000881437	0.0170474
ILMN_1745573	TTC13	tetratricopeptide repeat domain 13	0.480195	8.95055	8.38797e-05	0.00381288
ILMN_1763147	NDUFB6	NADH dehydrogenase (ubiquinone) 1 beta subcomplex, 6, 17kDa	0.479336	11.1384	0.00346424	0.0395347
ILMN_2211003	GAS2L3	growth arrest-specific 2 like 3	0.479038	7.91487	0.00356226	0.040219
ILMN_2232520	ANKRD28	ankyrin repeat domain 28	0.478293	8.46366	9.87218e-05	0.00426602
ILMN_1776653	SCML1	sex comb on midleg-like 1 (Drosophila)	0.478091	8.53772	0.00222005	0.030583
ILMN_3258424	NA	NA	0.477766	8.4766	0.00105256	0.0191422
ILMN_3238712	SNRNP25	small nuclear ribonucleoprotein 25kDa (U11/U12)	0.477478	8.18772	0.00158638	0.0251048
ILMN_1800131	NA	NA	0.476959	8.41693	8.03173e-05	0.00368137
ILMN_1681008	CGRRF1	cell growth regulator with ring finger domain 1	0.476711	7.95787	0.00132336	0.022321
ILMN_2283388	C20orf24	chromosome 20 open reading frame 24	0.475117	10.0895	0.00295121	0.035994
ILMN_1720322	PTS	6-pyruvoyltetrahydropterin synthase	0.474889	8.94837	0.000568309	0.0129454
ILMN_3279712	NA	NA	0.474729	8.28835	0.00240787	0.031756
ILMN_1730523	FAM195A	family with sequence similarity 195, member A	0.47304	9.28216	0.000983261	0.018295
ILMN_1729157	NA	NA	0.472226	8.08654	0.000430896	0.0107968
ILMN_1778836	SRSF7	serine/arginine-rich splicing factor 7	0.471843	9.76019	0.00228207	0.0310205
ILMN_1749930	NDC1	NDC1 transmembrane nucleoporin	0.470859	8.00895	7.73496e-05	0.00359309
ILMN_1750664	PPT2	palmitoyl-protein thioesterase 2	0.470595	7.94151	0.000345404	0.00930611
ILMN_1707077	SORT1	sortilin 1	0.470538	8.01815	0.000183825	0.006262
ILMN_1809566	ZSCAN16	zinc finger and SCAN domain containing 16	0.468801	8.06479	0.000647555	0.0141777
ILMN_1684461	CADPS2	Ca++-dependent secretion activator 2	0.468653	8.62314	0.000247111	0.00744004
ILMN_2080611	PDSS1	prenyl (decaprenyl) diphosphate synthase, subunit 1	0.466944	8.86809	0.000107182	0.00450104
ILMN_1766916	RPAP3	RNA polymerase II associated protein 3	0.466837	9.02901	0.00368046	0.0409867
ILMN_1666004	WASL	Wiskott-Aldrich syndrome-like	0.465966	10.4411	0.00486001	0.0494481
ILMN_2162328	PTS	6-pyruvoyltetrahydropterin synthase	0.464525	9.99939	0.00460745	0.0477357
ILMN_1664630	CHEK1	checkpoint kinase 1	0.463299	8.14635	0.0021351	0.0300665
ILMN_1713756	GLUD1	glutamate dehydrogenase 1	0.462475	10.5279	0.000910409	0.0173554
ILMN_1736888	SAR1B	secretion associated, Ras related GTPase 1B	0.462472	9.12247	0.00435144	0.0458639
ILMN_1786039	RNF34	ring finger protein 34, E3 ubiquitin protein ligase	0.46235	10.0225	3.47318e-05	0.00218603
ILMN_2044617	MTERFD1	MTERF domain containing 1	0.462304	9.83009	0.000205716	0.00666536
ILMN_1689274	NIPA1	non imprinted in Prader-Willi/Angelman syndrome 1	0.461927	7.99592	0.000590871	0.0132744
ILMN_1693430	NME1-NME2	NME1-NME2 readthrough	0.460209	8.11169	0.000257337	0.00765594
ILMN_1651433	DCK	deoxycytidine kinase	0.459914	8.51295	0.00237184	0.0316493
ILMN_1777528	NCBP1	nuclear cap binding protein subunit 1, 80kDa	0.459729	9.04016	4.26668e-06	0.000569337
ILMN_1789502	GPC4	glypican 4	0.457989	8.04373	0.000412605	0.0105392
ILMN_1683148	PRICKLE2	prickle homolog 2 (Drosophila)	0.457267	8.0153	0.00110104	0.0197217
ILMN_1717173	ECT2	epithelial cell transforming 2	0.456931	7.67836	0.000722019	0.015217
ILMN_1712803	CCNB1	cyclin B1	0.456313	7.79141	0.000120873	0.00481222
ILMN_1768197	PTBP3	polypyrimidine tract binding protein 3	0.456118	10.217	0.00380263	0.0420153
ILMN_2328280	ACTL6A	actin-like 6A	0.455643	9.39375	0.0031544	0.0372081
ILMN_2373689	DIAPH3	diaphanous-related formin 3	0.455554	7.782	1.02968e-05	0.000995724
ILMN_2051373	NEK2	NIMA-related kinase 2	0.455545	7.71348	0.00130127	0.0220307
ILMN_1727633	PVRL3	poliovirus receptor-related 3	0.455356	9.56194	0.000336061	0.00916385
ILMN_1750102	EME1	essential meiotic structure-specific endonuclease 1	0.454109	7.73746	0.00130406	0.0220613
ILMN_1751079	TAP1	transporter 1, ATP-binding cassette, sub-family B (MDR/TAP)	0.453044	8.28799	5.19564e-05	0.00277418
ILMN_2195385	GAGE4	G antigen 4	0.452996	7.64784	9.82084e-06	0.000973386
ILMN_2195236	PGRMC2	progesterone receptor membrane component 2	0.452782	8.5194	0.000309032	0.00872212
ILMN_1664369	DHTKD1	dehydrogenase E1 and transketolase domain containing 1	0.452657	8.4176	0.00383801	0.0421263
ILMN_1814600	DEPDC1B	DEP domain containing 1B	0.452297	7.91935	7.08169e-06	0.000788708
ILMN_1700380	ATP6V0A2	ATPase, H+ transporting, lysosomal V0 subunit a2	0.451476	7.98457	0.000662606	0.0143401
ILMN_1748970	PRR15L	proline rich 15-like	0.45129	7.69333	9.26211e-05	0.00407949
ILMN_1690049	NGDN	neuroguidin, EIF4E binding protein	0.451164	8.83512	1.59022e-05	0.00130739
ILMN_2407619	CDC25C	cell division cycle 25C	0.449932	7.73681	0.00221601	0.030583
ILMN_1796397	CISD2	CDGSH iron sulfur domain 2	0.448465	8.72717	0.000412449	0.0105392
ILMN_1731001	ERICH1	glutamate-rich 1	0.448134	8.47635	0.000993192	0.018419
ILMN_1776260	NA	NA	0.447184	10.6229	0.00290783	0.0356189
ILMN_1768930	U2AF2	U2 small nuclear RNA auxiliary factor 2	0.446523	9.53423	0.00184842	0.0275992
ILMN_1698733	CNIH2	cornichon family AMPA receptor auxiliary protein 2	0.445745	7.6833	0.000961319	0.0180505
ILMN_2312719	EXOSC9	exosome component 9	0.445053	8.19208	0.000297578	0.00849453
ILMN_1743397	PIGW	phosphatidylinositol glycan anchor biosynthesis, class W	0.444124	8.03503	1.98924e-05	0.00149844
ILMN_1664660	GAGE12G	G antigen 12G	0.443628	7.65767	6.55179e-05	0.00323303
ILMN_2061732	YRDC	yrdC N(6)-threonylcarbamoyltransferase domain containing	0.443317	9.80921	0.00306528	0.0366906
ILMN_1813938	CHCHD4	coiled-coil-helix-coiled-coil-helix domain containing 4	0.443288	9.71912	0.00228986	0.0310903
ILMN_1691156	MT1A	metallothionein 1A	0.442816	9.69452	0.001274	0.0217487
ILMN_1761147	GABPB1	GA binding protein transcription factor, beta subunit 1	0.442757	8.63713	6.54365e-05	0.00323303
ILMN_2366246	SEC23B	Sec23 homolog B (S. cerevisiae)	0.441879	10.005	0.000470897	0.0114308
ILMN_1745034	SLC11A2	solute carrier family 11 (proton-coupled divalent metal ion transporter), member 2	0.441774	9.93449	0.000342282	0.0092534
ILMN_1772286	OCIAD2	OCIA domain containing 2	0.441253	8.09839	0.0016943	0.026211
ILMN_1659437	TXNDC17	thioredoxin domain containing 17	0.440038	11.2914	0.00247952	0.0322466
ILMN_3178792	HNRNPA2B1	heterogeneous nuclear ribonucleoprotein A2/B1	0.438421	8.88754	0.000584827	0.0132016
ILMN_1689704	TMEM5	transmembrane protein 5	0.438103	10.6886	0.000952385	0.0179575
ILMN_2213136	LEF1	lymphoid enhancer-binding factor 1	0.43775	8.12434	0.00122902	0.021238
ILMN_3236556	UBXN2B	UBX domain protein 2B	0.436691	8.55318	0.000764352	0.0157271
ILMN_2292123	COL4A3BP	collagen, type IV, alpha 3 (Goodpasture antigen) binding protein	0.436408	7.76263	0.00304526	0.0365711
ILMN_1725169	INTS12	integrator complex subunit 12	0.435177	9.73214	0.00240359	0.031756
ILMN_2174612	CNOT8	CCR4-NOT transcription complex, subunit 8	0.434889	8.25619	0.00444754	0.0465629
ILMN_1732468	HSPA4L	heat shock 70kDa protein 4-like	0.434493	7.84957	0.000802293	0.0162265
ILMN_1682494	RSRC1	arginine/serine-rich coiled-coil 1	0.434368	8.82535	0.000204849	0.00666084
ILMN_2151488	RMI1	RecQ mediated genome instability 1	0.433925	7.82793	0.000111817	0.00462676
ILMN_1744295	CDKN2A	cyclin-dependent kinase inhibitor 2A	0.431434	8.03189	0.000815686	0.0163528
ILMN_3258321	NA	NA	0.430987	7.93672	5.32678e-06	0.000656417
ILMN_3265365	CEP78	centrosomal protein 78kDa	0.430861	7.93445	0.00022257	0.00702966
ILMN_1773760	PAICS	phosphoribosylaminoimidazole carboxylase, phosphoribosylaminoimidazole succinocarboxamide synthetase	0.430171	11.1413	0.00199337	0.0289643
ILMN_1778561	WEE1	WEE1 G2 checkpoint kinase	0.429447	8.32718	5.17199e-05	0.0027704
ILMN_2343563	ANAPC11	anaphase promoting complex subunit 11	0.429393	8.80665	0.00191265	0.0281909
ILMN_1769615	FLRT2	fibronectin leucine rich transmembrane protein 2	0.429305	8.14902	0.000752594	0.0156539
ILMN_1667030	HSBP1	heat shock factor binding protein 1	0.428428	11.0345	0.00114921	0.020231
ILMN_1727618	NDUFAF6	NADH dehydrogenase (ubiquinone) complex I, assembly factor 6	0.428395	8.38052	0.000119328	0.00477123
ILMN_2181892	BEX2	brain expressed X-linked 2	0.428248	9.2425	0.000147077	0.00543726
ILMN_2318733	BNIP1	BCL2/adenovirus E1B 19kDa interacting protein 1	0.428242	8.08848	2.37422e-05	0.00168144
ILMN_3238269	NDUFA6	NADH dehydrogenase (ubiquinone) 1 alpha subcomplex, 6, 14kDa	0.426692	9.34049	0.00458194	0.0475287
ILMN_1713918	CYTH3	cytohesin 3	0.426603	7.95222	0.000633965	0.0139342
ILMN_1700276	JKAMP	JNK1/MAPK8-associated membrane protein	0.425653	8.59373	0.000904308	0.0173263
ILMN_1676689	PPT2	palmitoyl-protein thioesterase 2	0.424728	7.75895	0.00137298	0.0228502
ILMN_1812759	GCH1	GTP cyclohydrolase 1	0.424351	8.04413	0.00125525	0.0215164
ILMN_3236244	C1orf174	chromosome 1 open reading frame 174	0.424331	8.64542	0.0012478	0.0214957
ILMN_2318011	PSMA3	proteasome (prosome, macropain) subunit, alpha type, 3	0.424306	8.21967	0.00082175	0.0164139
ILMN_1694240	MAP2K1	mitogen-activated protein kinase kinase 1	0.423552	9.36872	0.00220257	0.0305286
ILMN_1764431	COPS6	COP9 signalosome subunit 6	0.42307	9.67128	0.000959125	0.0180389
ILMN_2221564	LYAR	Ly1 antibody reactive	0.422739	9.16883	0.000881319	0.0170474
ILMN_1677765	LRP8	low density lipoprotein receptor-related protein 8, apolipoprotein e receptor	0.422423	8.16133	5.64479e-05	0.00296666
ILMN_1706958	PCNA	proliferating cell nuclear antigen	0.422144	7.93624	0.000880123	0.0170474
ILMN_2411190	SMC2	structural maintenance of chromosomes 2	0.42116	7.96352	0.000171448	0.00598502
ILMN_1737738	NDUFA12	NADH dehydrogenase (ubiquinone) 1 alpha subcomplex, 12	0.420416	11.6902	0.000834642	0.0165541
ILMN_2358626	ADK	adenosine kinase	0.419759	9.19492	5.86555e-05	0.00301996
ILMN_1682402	SNORD46	small nucleolar RNA, C/D box 46	0.419535	7.75102	0.00316032	0.0372159
ILMN_3176989	HAUS8	HAUS augmin-like complex, subunit 8	0.419498	7.9149	0.00110329	0.0197306
ILMN_1785831	ZDHHC13	zinc finger, DHHC-type containing 13	0.418873	7.96251	3.08678e-05	0.00201768
ILMN_2202948	BUB1	BUB1 mitotic checkpoint serine/threonine kinase	0.418823	7.64092	0.000556601	0.0127524
ILMN_1690420	GFI1	growth factor independent 1 transcription repressor	0.418553	7.97271	0.00172457	0.0264727
ILMN_1704557	RPS6KB1	ribosomal protein S6 kinase, 70kDa, polypeptide 1	0.417898	8.83351	0.00290114	0.035595
ILMN_1652631	GLIPR2	GLI pathogenesis-related 2	0.417291	8.31378	0.00226437	0.0308542
ILMN_2310589	DIABLO	diablo, IAP-binding mitochondrial protein	0.41687	10.443	0.00304288	0.0365711
ILMN_1723177	ANAPC5	anaphase promoting complex subunit 5	0.416039	11.3444	0.00133416	0.0224193
ILMN_1660305	PDE12	phosphodiesterase 12	0.415968	8.80465	0.000500921	0.0118927
ILMN_1795341	SRSF1	serine/arginine-rich splicing factor 1	0.415662	10.4256	0.00453475	0.0471911
ILMN_1776102	PSMD10	proteasome (prosome, macropain) 26S subunit, non-ATPase, 10	0.415301	10.2253	0.00148602	0.0240741
ILMN_2128128	SHFM1	split hand/foot malformation (ectrodactyly) type 1	0.415018	11.8118	0.00310544	0.0368777
ILMN_1662944	PON1	paraoxonase 1	0.414534	7.89425	5.75479e-05	0.00299714
ILMN_1811997	RNF115	ring finger protein 115	0.414432	10.2187	0.00102393	0.0188342
ILMN_1789166	SHD	Src homology 2 domain containing transforming protein D	0.414373	7.63395	0.0011159	0.019846
ILMN_1782504	MTERFD1	MTERF domain containing 1	0.413668	9.78176	5.89133e-05	0.00302632
ILMN_1727055	PARPBP	PARP1 binding protein	0.413466	7.69622	0.000685738	0.0146997
ILMN_1655733	RFC2	replication factor C (activator 1) 2, 40kDa	0.413372	7.78709	0.00272392	0.0341115
ILMN_2398107	ASNS	asparagine synthetase (glutamine-hydrolyzing)	0.413007	8.27837	0.000974011	0.0181528
ILMN_1765684	C19orf70	chromosome 19 open reading frame 70	0.412866	10.5073	0.000708189	0.0149957
ILMN_1770732	COPS3	COP9 signalosome subunit 3	0.41266	10.672	0.00463715	0.0478811
ILMN_1688034	COIL	coilin	0.410937	8.92331	0.00132093	0.0223133
ILMN_1892859	ONECUT2	one cut homeobox 2	0.410535	8.02979	0.00366673	0.0408944
ILMN_1765409	STAM	signal transducing adaptor molecule (SH3 domain and ITAM motif) 1	0.410429	8.1892	6.35697e-05	0.00320707
ILMN_1688818	NA	NA	0.410252	8.94385	0.00390621	0.0425962
ILMN_1802894	VKORC1L1	vitamin K epoxide reductase complex, subunit 1-like 1	0.409839	8.37197	0.000155028	0.00562063
ILMN_2374159	HERPUD1	homocysteine-inducible, endoplasmic reticulum stress-inducible, ubiquitin-like domain member 1	0.409806	9.43101	0.00218205	0.0304125
ILMN_1787308	PIP4K2C	phosphatidylinositol-5-phosphate 4-kinase, type II, gamma	0.40962	8.47509	0.00438064	0.0460764
ILMN_1695357	SPDL1	spindle apparatus coiled-coil protein 1	0.409153	7.87195	0.00414176	0.0442658
ILMN_1651936	SETD8	SET domain containing (lysine methyltransferase) 8	0.408826	8.8212	0.00318428	0.0374003
ILMN_1808783	STRBP	spermatid perinuclear RNA binding protein	0.408329	8.5546	0.003831	0.0421263
ILMN_1738712	GPR180	G protein-coupled receptor 180	0.407966	8.35071	0.000420965	0.0106426
ILMN_1737993	ERBB3	v-erb-b2 avian erythroblastic leukemia viral oncogene homolog 3	0.40702	8.49613	0.000759891	0.0156583
ILMN_3282503	NA	NA	0.406801	8.53346	0.00204499	0.0293176
ILMN_3237986	MMGT1	membrane magnesium transporter 1	0.406357	8.32476	0.0034561	0.0394825
ILMN_2339779	ATP6V1E1	ATPase, H+ transporting, lysosomal 31kDa, V1 subunit E1	0.406248	10.8017	0.00204311	0.0293093
ILMN_1912083	NA	NA	0.406046	9.34954	0.000409369	0.0105344
ILMN_1791792	C12orf5	chromosome 12 open reading frame 5	0.405062	7.75986	0.000421995	0.0106567
ILMN_1738684	NRXN2	neurexin 2	0.404526	8.26384	0.000661214	0.0143238
ILMN_1707236	HCCS	holocytochrome c synthase	0.403369	8.20125	0.00291674	0.03567
ILMN_1681340	HSPB11	heat shock protein family B (small), member 11	0.403124	8.53277	0.00401356	0.0433684
ILMN_1738450	GAGE5	G antigen 5	0.402236	7.58394	1.43228e-05	0.00123364
ILMN_1651642	GPC2	glypican 2	0.402155	7.98831	7.5625e-05	0.00354557
ILMN_1736533	RND2	Rho family GTPase 2	0.401792	7.96884	0.00141934	0.023329
ILMN_1704383	TRIM37	tripartite motif containing 37	0.401417	8.30128	0.00180346	0.0272951
ILMN_1691402	NA	NA	0.401393	8.73353	0.00356349	0.040219
ILMN_1782403	PRR11	proline rich 11	0.401115	7.78122	0.00284814	0.0351551
ILMN_3208140	NA	NA	0.401097	8.04903	0.000113603	0.00468346
ILMN_2055477	EXOSC7	exosome component 7	0.400981	10.1302	0.000654674	0.0142754
ILMN_1691432	PRDM4	PR domain containing 4	0.40095	9.26545	0.000189884	0.00635322
ILMN_1812571	RAB35	RAB35, member RAS oncogene family	0.400922	8.56867	0.00234021	0.0314131
ILMN_2287888	PSMC4	proteasome (prosome, macropain) 26S subunit, ATPase, 4	0.399788	8.58404	0.000339853	0.00923376
ILMN_3267670	NA	NA	0.399634	8.1068	0.000910444	0.0173554
ILMN_1697440	PRPF4	pre-mRNA processing factor 4	0.398821	9.58571	0.00144638	0.0236186
ILMN_1751143	TMEM243	transmembrane protein 243, mitochondrial	0.397131	8.32084	0.0038204	0.0421091
ILMN_2181593	MAGEA1	melanoma antigen family A, 1 (directs expression of antigen MZ2-E)	0.396502	10.1813	0.000588252	0.0132392
ILMN_1731354	PARL	presenilin associated, rhomboid-like	0.395844	11.1249	0.00487876	0.0495366
ILMN_1815107	MATR3	matrin 3	0.395713	10.9052	0.000200301	0.00655133
ILMN_1797055	LIN52	lin-52 homolog (C. elegans)	0.395419	8.0894	0.000249762	0.00747992
ILMN_2341467	PARL	presenilin associated, rhomboid-like	0.395248	10.9902	0.00325003	0.0378963
ILMN_2409220	HMMR	hyaluronan-mediated motility receptor (RHAMM)	0.393643	7.66377	0.00277497	0.0345355
ILMN_2233539	SLC39A8	solute carrier family 39 (zinc transporter), member 8	0.39345	7.69829	0.00257068	0.0329195
ILMN_2340908	SCML1	sex comb on midleg-like 1 (Drosophila)	0.392752	8.47675	0.000124247	0.00488986
ILMN_2380967	DNASE1L1	deoxyribonuclease I-like 1	0.392331	8.56991	0.000851761	0.0167081
ILMN_1769720	STAU2	staufen double-stranded RNA binding protein 2	0.392322	8.31518	0.00267344	0.0336245
ILMN_3184978	NA	NA	0.392052	10.3266	0.00478614	0.0489779
ILMN_1710326	CLDND1	claudin domain containing 1	0.391457	9.9661	0.000665711	0.0143798
ILMN_1806106	GNL3	guanine nucleotide binding protein-like 3 (nucleolar)	0.390754	10.5887	0.00352178	0.0399094
ILMN_1695226	DIAPH3	diaphanous-related formin 3	0.389478	7.8281	0.000586496	0.0132261
ILMN_1667086	AP3M1	adaptor-related protein complex 3, mu 1 subunit	0.389227	8.95382	0.00045007	0.0111289
ILMN_1662954	CCT7	chaperonin containing TCP1, subunit 7 (eta)	0.388968	10.2892	0.00201776	0.0291659
ILMN_2188722	GLS	glutaminase	0.388901	7.90835	3.98122e-05	0.00236264
ILMN_1757697	NEIL3	nei endonuclease VIII-like 3 (E. coli)	0.388719	7.64331	0.000806173	0.0162466
ILMN_1782938	SLC16A10	solute carrier family 16 (aromatic amino acid transporter), member 10	0.388708	8.05722	0.00050311	0.0119302
ILMN_2322935	MAPKAPK5	mitogen-activated protein kinase-activated protein kinase 5	0.388493	8.47906	0.00419966	0.0447362
ILMN_1742145	ESPL1	extra spindle pole bodies homolog 1 (S. cerevisiae)	0.387957	7.98153	0.00236771	0.0316493
ILMN_1734827	MKI67	marker of proliferation Ki-67	0.387532	7.68137	0.00345571	0.0394825
ILMN_1687266	NA	NA	0.386999	8.57916	0.00169124	0.026211
ILMN_1653042	HSD3B7	hydroxy-delta-5-steroid dehydrogenase, 3 beta- and steroid delta-isomerase 7	0.386686	7.87955	0.00469953	0.0483482
ILMN_1755391	ARL2BP	ADP-ribosylation factor-like 2 binding protein	0.386347	9.72285	0.000295346	0.00845222
ILMN_3273854	HNRNPA2B1	heterogeneous nuclear ribonucleoprotein A2/B1	0.385637	8.97302	0.0003563	0.00949754
ILMN_1778173	AK3	adenylate kinase 3	0.385318	8.95522	0.00056104	0.0128057
ILMN_1667707	SPCS3	signal peptidase complex subunit 3 homolog (S. cerevisiae)	0.38414	7.83327	0.000134637	0.00512873
ILMN_1869087	CLOCK	clock circadian regulator	0.382912	7.94567	0.00311442	0.0369649
ILMN_1779279	MAPK1IP1L	mitogen-activated protein kinase 1 interacting protein 1-like	0.382302	8.7435	0.00346592	0.0395347
ILMN_1714737	ASF1A	anti-silencing function 1A histone chaperone	0.382298	8.3671	0.00238554	0.0317365
ILMN_1716272	KBTBD8	kelch repeat and BTB (POZ) domain containing 8	0.382017	7.64034	0.000334126	0.00912211
ILMN_2352563	CLDND1	claudin domain containing 1	0.380628	10.1467	0.00470288	0.0483605
ILMN_1723944	TARP	TCR gamma alternate reading frame protein	0.380514	7.56512	0.00026865	0.00790903
ILMN_2247664	SON	SON DNA binding protein	0.379854	9.62613	0.000293578	0.00842299
ILMN_1812096	CADM4	cell adhesion molecule 4	0.379407	7.92544	0.000159126	0.005705
ILMN_2219712	HMGB2	high mobility group box 2	0.379084	7.71271	0.000135273	0.00514423
ILMN_1655485	SPRTN	SprT-like N-terminal domain	0.378971	8.66672	0.00156456	0.0248293
ILMN_1736847	NA	NA	0.378803	8.42701	0.00195882	0.0286174
ILMN_1753064	TTC13	tetratricopeptide repeat domain 13	0.378496	8.30445	0.00123199	0.0212731
ILMN_2093500	ZBED5	zinc finger, BED-type containing 5	0.377064	9.30212	3.82593e-05	0.00230692
ILMN_3197652	ERI2	ERI1 exoribonuclease family member 2	0.377054	7.77154	0.000753389	0.0156539
ILMN_1800935	ARV1	ARV1 homolog (S. cerevisiae)	0.376274	8.80316	0.000137942	0.00522813
ILMN_1746819	C5	complement component 5	0.376106	8.28032	0.00268362	0.0337022
ILMN_1688071	NA	NA	0.375919	7.85328	7.33962e-05	0.00346267
ILMN_2361695	BAG5	BCL2-associated athanogene 5	0.375787	8.50338	0.000986389	0.0183079
ILMN_1732809	ALG9	ALG9, alpha-1,2-mannosyltransferase	0.375078	8.9248	0.00374069	0.0414935
ILMN_1658104	KBTBD6	kelch repeat and BTB (POZ) domain containing 6	0.374945	7.74119	0.00308261	0.0367335
ILMN_1655206	ZBTB34	zinc finger and BTB domain containing 34	0.374789	7.90504	0.000211791	0.00681326
ILMN_1796407	SS18L2	synovial sarcoma translocation gene on chromosome 18-like 2	0.37465	11.4376	0.00023665	0.00725095
ILMN_1757074	GNG10	guanine nucleotide binding protein (G protein), gamma 10	0.37427	10.204	0.00463222	0.0478521
ILMN_3209117	NA	NA	0.374063	8.023	0.00129796	0.0220307
ILMN_1677041	CHUK	conserved helix-loop-helix ubiquitous kinase	0.373834	8.48592	0.00246626	0.0321484
ILMN_3244157	SNORD83B	small nucleolar RNA, C/D box 83B	0.373413	7.81138	0.0014162	0.0233272
ILMN_1780382	NA	NA	0.372277	9.94205	0.00330812	0.038395
ILMN_1657682	GFM1	G elongation factor, mitochondrial 1	0.37212	9.01468	0.00329065	0.0382512
ILMN_1792173	TUBGCP4	tubulin, gamma complex associated protein 4	0.372034	8.65458	0.00141616	0.0233272
ILMN_1720114	GMNN	geminin, DNA replication inhibitor	0.371873	7.63741	0.0019208	0.0282926
ILMN_3243851	GAGE12C	G antigen 12C	0.371479	7.53984	0.000213744	0.00685654
ILMN_2413650	STIL	SCL/TAL1 interrupting locus	0.371401	7.67334	0.000176914	0.00609098
ILMN_1690706	SNRPB2	small nuclear ribonucleoprotein polypeptide B	0.370779	10.4812	0.000654524	0.0142754
ILMN_1682501	CNOT1	CCR4-NOT transcription complex, subunit 1	0.370109	7.62413	5.83821e-06	0.000700306
ILMN_1803348	EHBP1	EH domain binding protein 1	0.369918	9.61869	0.00200955	0.0291242
ILMN_1751234	C1GALT1C1	C1GALT1-specific chaperone 1	0.36963	9.31058	0.000178942	0.00613271
ILMN_1734410	BNIP1	BCL2/adenovirus E1B 19kDa interacting protein 1	0.369435	7.86094	1.00037e-05	0.00098084
ILMN_3245824	C17orf89	chromosome 17 open reading frame 89	0.369145	7.78845	5.45661e-05	0.00288178
ILMN_1685742	NIPA2	non imprinted in Prader-Willi/Angelman syndrome 2	0.369125	7.75624	0.00198048	0.0288513
ILMN_1672405	TMED7	transmembrane emp24 protein transport domain containing 7	0.368744	8.28847	0.000164337	0.00581784
ILMN_1669424	NA	NA	0.368623	11.8467	4.25016e-05	0.00243262
ILMN_1658678	SAAL1	serum amyloid A-like 1	0.368498	8.9346	0.000501	0.0118927
ILMN_1716608	NGF	nerve growth factor (beta polypeptide)	0.368465	7.48996	3.51383e-05	0.00220112
ILMN_2397795	SLAIN1	SLAIN motif family, member 1	0.368304	7.78784	0.00168903	0.026211
ILMN_1749081	AUTS2	autism susceptibility candidate 2	0.368093	8.23608	0.00358422	0.0403332
ILMN_1734734	ZNF519	zinc finger protein 519	0.367697	7.80077	0.000827138	0.0164487
ILMN_1724293	KDELR2	KDEL (Lys-Asp-Glu-Leu) endoplasmic reticulum protein retention receptor 2	0.367323	10.1113	0.000848827	0.0166867
ILMN_1778152	FIGNL1	fidgetin-like 1	0.366979	8.27677	0.00151008	0.0243722
ILMN_2051232	SDHA	succinate dehydrogenase complex, subunit A, flavoprotein (Fp)	0.366128	10.1233	0.0014856	0.0240741
ILMN_2407124	MCM8	minichromosome maintenance complex component 8	0.365987	7.76668	0.000476637	0.0115329
ILMN_3247560	BSPRY	B-box and SPRY domain containing	0.363938	7.80342	0.00119498	0.0208133
ILMN_2085722	ING2	inhibitor of growth family, member 2	0.3629	8.77535	0.000184973	0.00627495
ILMN_1741350	CEP70	centrosomal protein 70kDa	0.362501	8.02456	0.000646528	0.014169
ILMN_1814282	AEN	apoptosis enhancing nuclease	0.362464	8.43586	0.00412075	0.0440831
ILMN_1736510	FOXN2	forkhead box N2	0.36208	8.26538	6.96733e-05	0.00335727
ILMN_1713471	ENOX1	ecto-NOX disulfide-thiol exchanger 1	0.362052	7.81255	0.000706911	0.0149827
ILMN_1769566	ATG3	autophagy related 3	0.361746	10.2825	0.000341006	0.0092534
ILMN_2395240	CHEK2	checkpoint kinase 2	0.360944	8.0678	0.00137576	0.0228761
ILMN_1680738	NREP	neuronal regeneration related protein	0.360897	8.00923	0.00292331	0.0357309
ILMN_3222425	NA	NA	0.36053	7.70059	0.000686834	0.0147092
ILMN_1704619	VPS29	vacuolar protein sorting 29 homolog (S. cerevisiae)	0.360101	10.5636	0.00256771	0.0329002
ILMN_3243333	GAGE12J	G antigen 12J	0.35837	7.58578	2.75954e-06	0.000439713
ILMN_1697998	MTFR2	mitochondrial fission regulator 2	0.358059	7.69063	0.000755482	0.0156583
ILMN_1753950	ZNF326	zinc finger protein 326	0.357955	7.71818	1.50116e-05	0.00125846
ILMN_1790680	PDE6D	phosphodiesterase 6D, cGMP-specific, rod, delta	0.357782	8.47864	1.79316e-05	0.00141162
ILMN_1718718	MKKS	McKusick-Kaufman syndrome	0.357015	9.22176	0.00308352	0.0367335
ILMN_1706246	CCT5	chaperonin containing TCP1, subunit 5 (epsilon)	0.356708	7.87894	0.00128015	0.0218041
ILMN_2391231	SORD	sorbitol dehydrogenase	0.355443	7.82533	0.000483843	0.0116697
ILMN_1749792	SORBS1	sorbin and SH3 domain containing 1	0.355377	7.71591	0.000278904	0.00811556
ILMN_1751351	NA	NA	0.355273	7.91581	0.000448524	0.0111165
ILMN_1709484	BLM	Bloom syndrome, RecQ helicase-like	0.354241	7.68073	0.000556142	0.0127524
ILMN_1786347	TNPO1	transportin 1	0.354197	9.23874	0.00308314	0.0367335
ILMN_1782705	GAGE5	G antigen 5	0.352477	7.57808	0.000190886	0.00637729
ILMN_3301824	TSEN15	TSEN15 tRNA splicing endonuclease subunit	0.351855	7.97724	0.000133883	0.00510863
ILMN_3238859	FAM120AOS	family with sequence similarity 120A opposite strand	0.349469	8.77493	0.00200245	0.0290401
ILMN_2070815	MPDU1	mannose-P-dolichol utilization defect 1	0.349182	8.19444	0.00103411	0.0189287
ILMN_1771019	MTMR4	myotubularin related protein 4	0.34918	8.40652	0.00286962	0.0353429
ILMN_1776879	HMGN2	high mobility group nucleosomal binding domain 2	0.349049	8.09501	0.00195605	0.0286174
ILMN_2355738	INCENP	inner centromere protein antigens 135/155kDa	0.348832	7.70138	0.000596455	0.0133107
ILMN_1756043	WDHD1	WD repeat and HMG-box DNA binding protein 1	0.348117	7.64098	0.000702679	0.014921
ILMN_1721623	APOO	apolipoprotein O	0.347274	9.44941	0.000787005	0.0160468
ILMN_1734198	RNGTT	RNA guanylyltransferase and 5'-phosphatase	0.347153	8.94606	0.00110817	0.0197864
ILMN_1691181	TMX1	thioredoxin-related transmembrane protein 1	0.346564	8.96753	0.00423824	0.044956
ILMN_1696266	XRCC3	X-ray repair complementing defective repair in Chinese hamster cells 3	0.346378	7.72552	0.00255143	0.0327847
ILMN_1675156	CDC42	cell division cycle 42	0.345978	8.03378	0.00175561	0.0267433
ILMN_1663664	MRPS10	mitochondrial ribosomal protein S10	0.345505	9.63799	0.00152525	0.024516
ILMN_1698191	SCML2	sex comb on midleg-like 2 (Drosophila)	0.345494	7.74276	0.000173909	0.00602454
ILMN_1705447	AFG3L1P	AFG3-like AAA ATPase 1, pseudogene	0.344885	8.83043	0.00293011	0.0357855
ILMN_2148796	MND1	meiotic nuclear divisions 1 homolog (S. cerevisiae)	0.344856	7.91821	0.00124897	0.0214957
ILMN_1684346	TNFAIP8L1	tumor necrosis factor, alpha-induced protein 8-like 1	0.344617	7.66415	0.00335343	0.0386819
ILMN_1711888	COBL	cordon-bleu WH2 repeat protein	0.344169	8.33746	0.000803965	0.0162312
ILMN_1794505	SHFM1	split hand/foot malformation (ectrodactyly) type 1	0.343953	8.54329	0.00253729	0.0327149
ILMN_3262345	MROH1	maestro heat-like repeat family member 1	0.343657	7.70471	0.00141379	0.0233272
ILMN_2413259	SOCS4	suppressor of cytokine signaling 4	0.342626	8.52475	0.000791545	0.0160879
ILMN_2354237	PARP2	poly (ADP-ribose) polymerase 2	0.342528	8.00037	0.00170105	0.0262561
ILMN_1657754	RPAP2	RNA polymerase II associated protein 2	0.341127	8.84143	0.0021318	0.0300665
ILMN_1731518	PLD6	phospholipase D family, member 6	0.340021	7.97411	0.00240638	0.031756
ILMN_2053567	FASTKD2	FAST kinase domains 2	0.339178	8.23489	0.000244336	0.00739959
ILMN_1668408	AIFM1	apoptosis-inducing factor, mitochondrion-associated, 1	0.338883	8.43794	0.00138953	0.0230068
ILMN_1874613	NA	NA	0.337023	7.64891	0.000417571	0.0105847
ILMN_3286312	NA	NA	0.336204	7.65344	0.000116442	0.00473804
ILMN_1673026	CHCHD3	coiled-coil-helix-coiled-coil-helix domain containing 3	0.336119	8.61551	0.0028395	0.0351061
ILMN_3248803	NA	NA	0.334815	8.32664	0.00156096	0.0248071
ILMN_1663532	RIC8B	RIC8 guanine nucleotide exchange factor B	0.334326	8.21741	0.00273701	0.0341952
ILMN_1723436	PFKFB2	6-phosphofructo-2-kinase/fructose-2,6-biphosphatase 2	0.333736	7.69846	0.00261899	0.0332334
ILMN_1805828	VRK1	vaccinia related kinase 1	0.332839	7.85489	0.002173	0.0303615
ILMN_3247578	FAT1	FAT atypical cadherin 1	0.33195	8.14337	0.00168884	0.026211
ILMN_1748923	SMC2	structural maintenance of chromosomes 2	0.330163	7.77223	0.00170966	0.0263171
ILMN_1723212	SRSF3	serine/arginine-rich splicing factor 3	0.330082	9.14192	0.00241412	0.0317981
ILMN_1694799	PIAS2	protein inhibitor of activated STAT, 2	0.329769	8.45078	0.000386337	0.0101071
ILMN_1736816	SKA3	spindle and kinetochore associated complex subunit 3	0.329244	7.6041	0.00441958	0.0463347
ILMN_1770339	RPAIN	RPA interacting protein	0.329007	9.72726	0.00384173	0.0421263
ILMN_1682774	TEX30	testis expressed 30	0.328822	7.71672	0.00426044	0.0450855
ILMN_1720833	C2orf48	chromosome 2 open reading frame 48	0.328575	7.56527	0.000417437	0.0105847
ILMN_1674097	GAGE2B	G antigen 2B	0.328219	7.6001	0.000142606	0.00534204
ILMN_3236825	RAPGEF5	Rap guanine nucleotide exchange factor (GEF) 5	0.328067	8.17291	0.00027495	0.00804211
ILMN_3277715	NA	NA	0.327866	8.27989	0.00383819	0.0421263
ILMN_2248589	DHX40	DEAH (Asp-Glu-Ala-His) box polypeptide 40	0.327172	9.97997	0.000814819	0.0163528
ILMN_2202915	FAR2	fatty acyl CoA reductase 2	0.327152	7.74587	0.00135297	0.0226509
ILMN_2324998	NGDN	neuroguidin, EIF4E binding protein	0.326465	8.9612	0.00155562	0.0247396
ILMN_1685398	BAD	BCL2-associated agonist of cell death	0.326253	7.8229	0.00110802	0.0197864
ILMN_1789828	VPS13A	vacuolar protein sorting 13 homolog A (S. cerevisiae)	0.326171	7.59336	0.000508743	0.0120175
ILMN_2143155	KIF11	kinesin family member 11	0.32568	7.56143	0.000169178	0.00593562
ILMN_1664511	NDC80	NDC80 kinetochore complex component	0.325068	7.63348	0.00202903	0.0292584
ILMN_2371470	SPRTN	SprT-like N-terminal domain	0.325019	7.83259	0.00214043	0.0301115
ILMN_1797585	MYO1B	myosin IB	0.324515	7.90648	3.58003e-05	0.00221795
ILMN_1800721	VPS13A	vacuolar protein sorting 13 homolog A (S. cerevisiae)	0.324346	7.65573	0.000953249	0.0179588
ILMN_3244090	GAGE12H	G antigen 12H	0.323476	7.59971	0.000104408	0.00443409
ILMN_3202885	NA	NA	0.323373	8.60059	0.00383701	0.0421263
ILMN_1655377	MRPS22	mitochondrial ribosomal protein S22	0.322894	10.8551	0.00460833	0.0477357
ILMN_1911042	PIP4K2A	phosphatidylinositol-5-phosphate 4-kinase, type II, alpha	0.322231	9.20066	0.00121606	0.0210787
ILMN_1710644	MARVELD3	MARVEL domain containing 3	0.322192	8.00154	0.00328276	0.038199
ILMN_1691570	METTL5	methyltransferase like 5	0.321999	8.87269	0.00464784	0.0479695
ILMN_2413899	MCM10	minichromosome maintenance complex component 10	0.321304	7.51945	0.000391432	0.0101813
ILMN_1779711	DTL	denticleless E3 ubiquitin protein ligase homolog (Drosophila)	0.320391	7.63282	0.00334437	0.0386322
ILMN_1771620	SNRPB2	small nuclear ribonucleoprotein polypeptide B	0.319796	9.07248	0.000243066	0.00738731
ILMN_1695797	NCOA6	nuclear receptor coactivator 6	0.319644	9.38158	0.0047409	0.0486185
ILMN_1670817	GRPEL1	GrpE-like 1, mitochondrial (E. coli)	0.318266	9.17611	0.00156989	0.0248947
ILMN_1748904	WTAP	Wilms tumor 1 associated protein	0.318024	7.75235	0.00276196	0.0344307
ILMN_1732509	LRRC40	leucine rich repeat containing 40	0.31736	7.89871	0.00246255	0.0321371
ILMN_1806631	NA	NA	0.317148	8.24338	7.13277e-05	0.00338637
ILMN_1659106	PHLDA3	pleckstrin homology-like domain, family A, member 3	0.316131	7.79098	0.000339132	0.00923376
ILMN_2132161	KIF18A	kinesin family member 18A	0.313759	7.58491	0.000180421	0.00616467
ILMN_2233576	GAGE12I	G antigen 12I	0.313402	7.53191	7.21564e-06	0.000797598
ILMN_1675651	MAGEA6	melanoma antigen family A, 6	0.313214	8.14176	0.00462928	0.0478437
ILMN_1754795	FAT1	FAT atypical cadherin 1	0.313118	7.96786	0.00341644	0.0390889
ILMN_1696591	RB1	retinoblastoma 1	0.313038	7.92861	0.00256107	0.0328656
ILMN_1801476	CDS1	CDP-diacylglycerol synthase (phosphatidate cytidylyltransferase) 1	0.312957	9.09586	0.00125287	0.0215164
ILMN_1682449	ZNF518B	zinc finger protein 518B	0.312437	8.34621	0.000658232	0.0142875
ILMN_1725726	DHRS2	dehydrogenase/reductase (SDR family) member 2	0.312102	7.62809	0.000117674	0.00474716
ILMN_1708382	ELP6	elongator acetyltransferase complex subunit 6	0.311395	9.59704	0.00264756	0.0334108
ILMN_1699254	PLEKHH1	pleckstrin homology domain containing, family H (with MyTH4 domain) member 1	0.311347	7.81603	0.00223708	0.030606
ILMN_1665737	UFD1L	ubiquitin fusion degradation 1 like (yeast)	0.310687	7.7704	0.000760314	0.0156583
ILMN_2150402	TMEM64	transmembrane protein 64	0.310297	7.58535	0.00018554	0.00627842
ILMN_1756220	DDX18	DEAD (Asp-Glu-Ala-Asp) box polypeptide 18	0.310293	9.13833	0.00242431	0.0318593
ILMN_1741976	SMARCAD1	SWI/SNF-related, matrix-associated actin-dependent regulator of chromatin, subfamily a, containing DEAD/H box 1	0.310236	7.99143	0.000194551	0.00647096
ILMN_1737818	C12orf43	chromosome 12 open reading frame 43	0.309851	8.42681	0.00410593	0.0439948
ILMN_1685636	KCNN2	potassium intermediate/small conductance calcium-activated channel, subfamily N, member 2	0.309433	7.57687	0.000114914	0.00469463
ILMN_1749243	BANF1	barrier to autointegration factor 1	0.307251	8.21634	0.00129095	0.0219549
ILMN_2365528	HAUS8	HAUS augmin-like complex, subunit 8	0.306586	7.86128	0.00221872	0.030583
ILMN_1673521	KISS1R	KISS1 receptor	0.30635	7.57304	0.002226	0.030602
ILMN_3245682	GAGE2B	G antigen 2B	0.306264	7.64263	1.65041e-05	0.00133879
ILMN_1792497	AGFG1	ArfGAP with FG repeats 1	0.305509	8.01438	0.000671964	0.0144871
ILMN_2344007	GEMIN2	gem (nuclear organelle) associated protein 2	0.305455	7.89539	0.000610406	0.0135219
ILMN_1729144	EBAG9	estrogen receptor binding site associated, antigen, 9	0.305378	7.74597	0.00065796	0.0142875
ILMN_1889752	SMIM13	small integral membrane protein 13	0.305267	7.94607	0.00233117	0.0313531
ILMN_1752895	STX8	syntaxin 8	0.305259	8.27619	0.00249697	0.032343
ILMN_1764329	C21orf59	chromosome 21 open reading frame 59	0.304658	8.35338	0.00450673	0.0469869
ILMN_1911605	FRS2	fibroblast growth factor receptor substrate 2	0.304319	7.82612	0.00309822	0.0368252
ILMN_1653129	CSTF2	cleavage stimulation factor, 3' pre-RNA, subunit 2, 64kDa	0.30414	8.80032	0.000535292	0.0123682
ILMN_1658950	NA	NA	0.303172	8.85293	9.32943e-05	0.00409315
ILMN_2265654	UBE2C	ubiquitin-conjugating enzyme E2C	0.302564	7.6234	9.20453e-06	0.000934631
ILMN_1724062	LIN54	lin-54 homolog (C. elegans)	0.301269	8.00049	0.000294862	0.00844908
ILMN_1667417	RAB23	RAB23, member RAS oncogene family	0.301002	7.9985	0.000231565	0.00715344
ILMN_1662021	ZNF326	zinc finger protein 326	0.29999	8.0382	0.00351792	0.0398856
ILMN_1758939	RIPK2	receptor-interacting serine-threonine kinase 2	0.299035	9.09682	0.000486398	0.0116813
ILMN_1786469	FBXO22	F-box protein 22	0.298801	8.76033	0.00383565	0.0421263
ILMN_1905482	NA	NA	0.297827	7.59052	0.00299395	0.0363187
ILMN_1787477	CENPO	centromere protein O	0.297777	7.6414	0.00010381	0.00443227
ILMN_1686920	CCDC58	coiled-coil domain containing 58	0.297235	8.67804	0.00362229	0.040519
ILMN_1771629	SDR39U1	short chain dehydrogenase/reductase family 39U, member 1	0.296182	8.22258	0.00223673	0.030606
ILMN_1738173	METTL4	methyltransferase like 4	0.295598	7.83941	0.000132289	0.00508749
ILMN_3266471	NA	NA	0.294879	7.69433	0.00405441	0.0436633
ILMN_1660199	ACAA2	acetyl-CoA acyltransferase 2	0.294786	7.68313	0.00425024	0.0450198
ILMN_3195401	GABPB1	GA binding protein transcription factor, beta subunit 1	0.293939	7.92182	0.00237108	0.0316493
ILMN_1782897	CAPRIN1	cell cycle associated protein 1	0.293262	8.29588	0.00392297	0.0426552
ILMN_1789266	CCDC25	coiled-coil domain containing 25	0.293079	9.39678	0.00228186	0.0310205
ILMN_2335813	GCH1	GTP cyclohydrolase 1	0.2918	7.65078	0.000264453	0.00780586
ILMN_1746784	SLAIN1	SLAIN motif family, member 1	0.290885	7.56629	0.000505604	0.0119768
ILMN_1743402	SIX4	SIX homeobox 4	0.290056	8.26569	0.00145134	0.0236482
ILMN_2383516	WDR7	WD repeat domain 7	0.289642	7.83009	0.00323265	0.0377327
ILMN_3251691	POLR3G	polymerase (RNA) III (DNA directed) polypeptide G (32kD)	0.289266	7.65662	0.000305192	0.0086474
ILMN_1655924	TRNT1	tRNA nucleotidyl transferase, CCA-adding, 1	0.289105	8.35397	0.00185339	0.0276062
ILMN_1727740	SYNCRIP	synaptotagmin binding, cytoplasmic RNA interacting protein	0.289038	8.47894	0.000188625	0.0063299
ILMN_2131177	GUCY1A3	guanylate cyclase 1, soluble, alpha 3	0.288841	7.63561	9.59532e-05	0.00419349
ILMN_1728204	NA	NA	0.288787	7.94493	0.00185874	0.0276311
ILMN_1717403	ARHGEF39	Rho guanine nucleotide exchange factor (GEF) 39	0.286381	7.64629	0.00300268	0.036366
ILMN_1744830	ARHGAP11A	Rho GTPase activating protein 11A	0.286174	7.5203	1.28586e-05	0.00116215
ILMN_1717219	FAM220A	family with sequence similarity 220, member A	0.286118	9.14694	0.00224536	0.0306879
ILMN_1658926	NOTCH3	notch 3	0.285795	7.66514	0.000985647	0.0183079
ILMN_1686458	CEP152	centrosomal protein 152kDa	0.285727	7.62515	0.00267987	0.0336865
ILMN_1744574	TRUB1	TruB pseudouridine (psi) synthase family member 1	0.285038	7.70932	0.00172221	0.0264727
ILMN_1770922	TMEM45A	transmembrane protein 45A	0.284064	7.74182	0.000234259	0.00719724
ILMN_1708782	MFAP3	microfibrillar-associated protein 3	0.283637	7.79841	0.00108051	0.0194621
ILMN_1791483	PDE4D	phosphodiesterase 4D, cAMP-specific	0.283418	7.83289	0.000371937	0.0098215
ILMN_1669252	CUL2	cullin 2	0.281427	9.30853	0.00071232	0.0150548
ILMN_2408645	SPCS2P4	signal peptidase complex subunit 2 homolog (S. cerevisiae) pseudogene 4	0.280814	8.2216	0.00132483	0.0223291
ILMN_1662846	GPR160	G protein-coupled receptor 160	0.280792	7.73116	0.00256319	0.0328656
ILMN_1796411	TBCCD1	TBCC domain containing 1	0.280665	7.79063	0.00319965	0.0375027
ILMN_2313434	TCP1	t-complex 1	0.280374	7.88468	0.00152437	0.024516
ILMN_1664153	SLC30A5	solute carrier family 30 (zinc transporter), member 5	0.279674	8.6135	0.0015459	0.0246895
ILMN_3240187	EMC3	ER membrane protein complex subunit 3	0.27959	9.60243	0.00276159	0.0344307
ILMN_1730928	CDK5R1	cyclin-dependent kinase 5, regulatory subunit 1 (p35)	0.279086	8.13649	0.000681362	0.0146337
ILMN_1695491	WDYHV1	WDYHV motif containing 1	0.27847	8.63531	0.00159994	0.0252486
ILMN_1671151	RARB	retinoic acid receptor, beta	0.278301	7.51951	0.00104257	0.0190372
ILMN_1877068	NA	NA	0.27825	7.7991	0.000866448	0.0168647
ILMN_1724350	TRIM36	tripartite motif containing 36	0.278094	7.50291	1.77255e-05	0.00140749
ILMN_2048636	ME2	malic enzyme 2, NAD(+)-dependent, mitochondrial	0.277599	7.66854	0.00350301	0.0397766
ILMN_1732767	PSMD9	proteasome (prosome, macropain) 26S subunit, non-ATPase, 9	0.277455	7.63221	0.00160175	0.0252594
ILMN_2080751	ADNP2	ADNP homeobox 2	0.277426	8.9195	0.000459329	0.0112436
ILMN_1651628	EXOC6	exocyst complex component 6	0.277035	8.0192	0.00230171	0.031142
ILMN_2055700	SLBP	stem-loop binding protein	0.277007	7.65282	0.00382233	0.0421091
ILMN_1659082	ZCRB1	zinc finger CCHC-type and RNA binding motif 1	0.276796	8.00193	0.00194276	0.0284859
ILMN_2410864	RAB28	RAB28, member RAS oncogene family	0.276439	8.06463	0.0036518	0.0407682
ILMN_1813544	OXCT1	3-oxoacid CoA transferase 1	0.276196	7.96681	0.00220671	0.0305456
ILMN_2157075	LRCH4	leucine-rich repeats and calponin homology (CH) domain containing 4	0.275461	7.63997	0.00307416	0.0367045
ILMN_1758339	CSTF1	cleavage stimulation factor, 3' pre-RNA, subunit 1, 50kDa	0.275007	7.61481	0.00232427	0.0313029
ILMN_2148469	RASL11B	RAS-like, family 11, member B	0.274954	7.60209	0.000195379	0.00648893
ILMN_1706784	H2AFV	H2A histone family, member V	0.274534	7.59647	0.00239616	0.031756
ILMN_3237156	ZBTB11-AS1	ZBTB11 antisense RNA 1	0.274234	7.93153	0.000370462	0.00979401
ILMN_1655403	NA	NA	0.273067	7.58654	0.00111566	0.019846
ILMN_2136635	ISCA2	iron-sulfur cluster assembly 2	0.272196	7.78358	0.00222684	0.030602
ILMN_1659537	MED8	mediator complex subunit 8	0.271555	7.68645	0.0015896	0.0251382
ILMN_1696347	CTSC	cathepsin C	0.269276	7.65278	0.00010497	0.00444568
ILMN_1689200	DHDH	dihydrodiol dehydrogenase (dimeric)	0.268913	7.67301	0.00265473	0.0334638
ILMN_1860288	MBTPS2	membrane-bound transcription factor peptidase, site 2	0.268896	7.89775	6.80856e-06	0.000773421
ILMN_2395236	CHEK2	checkpoint kinase 2	0.268361	7.7133	0.000668657	0.0144296
ILMN_3240321	AEN	apoptosis enhancing nuclease	0.268269	7.8947	0.000819977	0.0164075
ILMN_1663577	S100PBP	S100P binding protein	0.267666	7.93601	0.000596743	0.0133107
ILMN_1836309	NA	NA	0.267481	7.65738	0.000754942	0.0156583
ILMN_1670723	MSL3	male-specific lethal 3 homolog (Drosophila)	0.267045	7.93718	0.00222686	0.030602
ILMN_3273493	NA	NA	0.266221	7.67855	0.00299033	0.0363139
ILMN_1662184	C5orf34	chromosome 5 open reading frame 34	0.265726	7.80643	0.00410665	0.0439948
ILMN_2285112	FBXO11	F-box protein 11	0.265506	8.88097	0.00356694	0.040219
ILMN_1809034	GATC	glutamyl-tRNA(Gln) amidotransferase, subunit C	0.26468	8.06784	0.0040897	0.0439248
ILMN_2051867	PTCD2	pentatricopeptide repeat domain 2	0.26344	7.92534	0.00150986	0.0243722
ILMN_1775814	GHR	growth hormone receptor	0.262418	7.76145	0.000379467	0.00997361
ILMN_3176146	NA	NA	0.261757	7.7314	0.00221601	0.030583
ILMN_1784946	ORC3	origin recognition complex, subunit 3	0.261436	8.38518	0.00458104	0.0475287
ILMN_1755664	RPS26	ribosomal protein S26	0.261096	7.6315	0.00279537	0.0347275
ILMN_1800942	KCTD6	potassium channel tetramerization domain containing 6	0.260982	7.98927	0.00174617	0.0266247
ILMN_1756826	MORN2	MORN repeat containing 2	0.260639	8.20713	0.00404787	0.0436137
ILMN_1730931	RUFY3	RUN and FYVE domain containing 3	0.260402	7.66162	0.00396096	0.042968
ILMN_1799139	PLOD2	procollagen-lysine, 2-oxoglutarate 5-dioxygenase 2	0.26037	7.60885	6.44507e-05	0.00322186
ILMN_1759743	SLC38A10	solute carrier family 38, member 10	0.260268	7.83046	0.00282366	0.0349486
ILMN_1772487	SUGP2	SURP and G patch domain containing 2	0.260108	8.00368	0.00347317	0.0395773
ILMN_1806328	PDIK1L	PDLIM1 interacting kinase 1 like	0.259876	7.64827	0.00138938	0.0230068
ILMN_1672094	DLX1	distal-less homeobox 1	0.258393	9.94366	0.00439512	0.0461435
ILMN_2374362	ABHD17B	abhydrolase domain containing 17B	0.258338	7.81336	0.0011762	0.0205457
ILMN_1748241	CENPP	centromere protein P	0.258068	7.59204	0.000966816	0.0180785
ILMN_1767481	XRCC6BP1	XRCC6 binding protein 1	0.257774	8.86507	0.000410145	0.0105344
ILMN_1660757	NA	NA	0.257544	7.85408	0.000417478	0.0105847
ILMN_1703142	2002-03-01	membrane-associated ring finger (C3HC4) 2, E3 ubiquitin protein ligase	0.257494	7.82234	0.00422401	0.0448684
ILMN_1702763	ZMYM1	zinc finger, MYM-type 1	0.257311	8.10151	0.00161194	0.0253493
ILMN_1664424	ZBED5	zinc finger, BED-type containing 5	0.257125	9.64571	0.0023767	0.0316766
ILMN_1672354	NA	NA	0.256756	7.5695	0.000606307	0.0134708
ILMN_1673553	PTH2	parathyroid hormone 2	0.256633	7.59286	0.000524006	0.0122075
ILMN_3213792	NA	NA	0.256608	13.8811	0.00323233	0.0377327
ILMN_1778764	BUB3	BUB3 mitotic checkpoint protein	0.25616	7.5886	0.000357414	0.00951599
ILMN_2351916	EXO1	exonuclease 1	0.255826	7.53544	0.00239169	0.031756
ILMN_1669201	ABCF2	ATP-binding cassette, sub-family F (GCN20), member 2	0.255721	8.09595	0.00238326	0.0317365
ILMN_1700232	FBXO30	F-box protein 30	0.255177	8.49245	0.000902723	0.0173246
ILMN_3288830	NA	NA	0.255049	7.73328	0.00136435	0.0228076
ILMN_1814281	SPC25	SPC25, NDC80 kinetochore complex component	0.254913	7.59169	0.00409038	0.0439248
ILMN_2354211	RCC1	regulator of chromosome condensation 1	0.254054	7.7001	0.000348979	0.0093577
ILMN_1738420	TMEM201	transmembrane protein 201	0.253748	7.53682	0.00011138	0.00461716
ILMN_2143250	FAR1	fatty acyl CoA reductase 1	0.252534	8.54225	0.00361688	0.0404786
ILMN_1759084	INTS8	integrator complex subunit 8	0.251752	7.61316	0.00439976	0.0461484
ILMN_3257233	NA	NA	0.25125	7.60548	0.00020619	0.00667116
ILMN_1678680	DBR1	debranching RNA lariats 1	0.250076	8.01603	0.00347024	0.0395639
ILMN_1847494	SLC16A7	solute carrier family 16 (monocarboxylate transporter), member 7	0.250065	7.77807	0.00306895	0.0366956
ILMN_1767260	CCDC138	coiled-coil domain containing 138	0.248954	7.84415	0.00220236	0.0305286
ILMN_1673773	GALNT18	UDP-N-acetyl-alpha-D-galactosamine:polypeptide N-acetylgalactosaminyltransferase 18	0.247252	7.85404	0.00240786	0.031756
ILMN_1790311	SEC23A	Sec23 homolog A (S. cerevisiae)	0.246703	7.86081	0.00409771	0.0439826
ILMN_1702140	RACGAP1	Rac GTPase activating protein 1	0.246245	7.53541	0.00010964	0.00456177
ILMN_1750912	STXBP6	syntaxin binding protein 6 (amisyn)	0.245885	7.56621	0.000280792	0.00815998
ILMN_2294274	S100PBP	S100P binding protein	0.244814	8.48506	0.00358833	0.0403594
ILMN_1783728	TBRG4	transforming growth factor beta regulator 4	0.243904	9.44819	0.00396801	0.0430205
ILMN_1797181	NA	NA	0.243852	8.92731	0.000487973	0.0117067
ILMN_1758293	UBR7	ubiquitin protein ligase E3 component n-recognin 7 (putative)	0.242009	8.04817	0.00450607	0.0469869
ILMN_1709085	GSG2	germ cell associated 2 (haspin)	0.241329	7.51538	0.00421498	0.0448358
ILMN_2275533	DIAPH3	diaphanous-related formin 3	0.241189	7.48534	0.00166466	0.0259611
ILMN_2409706	WDR20	WD repeat domain 20	0.240311	7.98959	0.0019975	0.0290055
ILMN_3217285	NA	NA	0.240205	7.72123	0.00314571	0.0371797
ILMN_1658237	KHDRBS2	KH domain containing, RNA binding, signal transduction associated 2	0.240064	7.61553	0.00291456	0.0356667
ILMN_1795822	DIS3L	DIS3 like exosome 3'-5' exoribonuclease	0.239933	9.14305	0.00175653	0.0267433
ILMN_2121437	NCL	nucleolin	0.239902	11.0732	0.00109294	0.0196078
ILMN_2415776	WWOX	WW domain containing oxidoreductase	0.238605	8.11034	0.00349613	0.0397385
ILMN_3210921	NA	NA	0.237995	7.74479	0.000789894	0.0160766
ILMN_1675435	ANKRD16	ankyrin repeat domain 16	0.237822	7.65784	0.000291334	0.00837995
ILMN_1772446	FAM222A	family with sequence similarity 222, member A	0.237078	7.66357	0.00229882	0.0311356
ILMN_2360229	MAPKAP1	mitogen-activated protein kinase associated protein 1	0.235785	8.24503	0.00177312	0.0269082
ILMN_1708006	MICB	MHC class I polypeptide-related sequence B	0.234729	7.39587	0.00322823	0.0377327
ILMN_1741869	WDR47	WD repeat domain 47	0.234572	7.75012	0.00478233	0.0489779
ILMN_3247261	RAPGEF2	Rap guanine nucleotide exchange factor (GEF) 2	0.234408	7.66931	0.000803672	0.0162312
ILMN_2146372	KCTD6	potassium channel tetramerization domain containing 6	0.234167	7.74707	0.00297641	0.0362034
ILMN_3249240	C4orf46	chromosome 4 open reading frame 46	0.233952	7.52129	0.00137131	0.0228394
ILMN_1734559	NA	NA	0.233751	7.85834	0.00379436	0.0419856
ILMN_1736995	C12orf66	chromosome 12 open reading frame 66	0.232682	7.71323	0.000485376	0.0116725
ILMN_1658498	SLC44A3	solute carrier family 44, member 3	0.230773	7.64883	0.00391065	0.0426177
ILMN_2225718	CENPE	centromere protein E, 312kDa	0.230267	7.49508	0.00322951	0.0377327
ILMN_2279339	WTAP	Wilms tumor 1 associated protein	0.230019	8.51022	0.0021052	0.0299145
ILMN_1655051	FAM86B1	family with sequence similarity 86, member B1	0.229723	8.08529	0.000854127	0.0167282
ILMN_1729563	UGDH	UDP-glucose 6-dehydrogenase	0.229665	8.45748	0.000828682	0.0164604
ILMN_1767658	RRS1	RRS1 ribosome biogenesis regulator homolog (S. cerevisiae)	0.226176	9.57094	0.00484953	0.0494179
ILMN_1704529	PPIA	peptidylprolyl isomerase A (cyclophilin A)	0.225307	7.85804	0.000266344	0.00785142
ILMN_2353202	PTK7	protein tyrosine kinase 7	0.224807	7.53904	0.00272578	0.0341115
ILMN_1776125	NA	NA	0.223831	8.0898	0.000829188	0.0164604
ILMN_1724986	WDR53	WD repeat domain 53	0.222301	8.04801	0.00150393	0.0243294
ILMN_1733746	REEP1	receptor accessory protein 1	0.22192	7.493	0.00248463	0.0322667
ILMN_2401344	PPP2R2C	protein phosphatase 2, regulatory subunit B, gamma	0.221104	7.53709	0.00334307	0.0386322
ILMN_1782567	GUCY1B3	guanylate cyclase 1, soluble, beta 3	0.218298	7.60503	0.0018503	0.0275992
ILMN_1703408	FZD3	frizzled class receptor 3	0.216945	8.84014	0.00243777	0.0319788
ILMN_1743208	NEDD1	neural precursor cell expressed, developmentally down-regulated 1	0.216147	7.60936	0.000801024	0.0162153
ILMN_2282959	DNA2	DNA replication helicase/nuclease 2	0.214967	7.61412	0.00112946	0.0200239
ILMN_1690464	SLC35G1	solute carrier family 35, member G1	0.2143	7.54494	0.000572335	0.0130108
ILMN_2309926	ZDHHC14	zinc finger, DHHC-type containing 14	0.212791	7.81838	0.000906436	0.0173385
ILMN_1675331	PEG3	paternally expressed 3	0.210878	7.63955	0.00318288	0.0374003
ILMN_2328378	OSBPL3	oxysterol binding protein-like 3	0.210456	7.54373	0.000507251	0.0120032
ILMN_1735115	FOLH1	folate hydrolase (prostate-specific membrane antigen) 1	0.209652	7.53259	0.00240469	0.031756
ILMN_1658639	SLC46A3	solute carrier family 46, member 3	0.209646	7.53166	0.00339887	0.0389444
ILMN_3246724	CISD3	CDGSH iron sulfur domain 3	0.209558	7.53641	0.00250876	0.0324563
ILMN_1804451	LEO1	Leo1, Paf1/RNA polymerase II complex component, homolog (S. cerevisiae)	0.209491	7.64187	0.00307402	0.0367045
ILMN_3243966	SCARNA23	small Cajal body-specific RNA 23	0.208677	7.47395	0.00272099	0.0341085
ILMN_1783832	GAGE6	G antigen 6	0.208323	7.49423	0.000210953	0.00681326
ILMN_1765860	DOCK11	dedicator of cytokinesis 11	0.205342	7.49044	0.00249482	0.032343
ILMN_1673681	SLC46A1	solute carrier family 46 (folate transporter), member 1	0.204449	7.73088	0.000558107	0.0127646
ILMN_1800602	GCA	grancalcin, EF-hand calcium binding protein	0.203832	7.55136	0.00249908	0.0323518
ILMN_1764770	OXNAD1	oxidoreductase NAD-binding domain containing 1	0.20246	7.69519	0.000964883	0.0180723
ILMN_1776582	PDK3	pyruvate dehydrogenase kinase, isozyme 3	0.201342	7.60574	0.00436614	0.0459453
ILMN_1773687	YIF1B	Yip1 interacting factor homolog B (S. cerevisiae)	0.201145	7.64704	0.00198959	0.0289466
ILMN_1779280	OTUD3	OTU deubiquitinase 3	0.200867	7.57937	0.00267175	0.033622
ILMN_2109994	RAB4B	RAB4B, member RAS oncogene family	0.200779	7.70741	0.00210321	0.0299051
ILMN_3242234	NA	NA	0.20058	7.50539	0.00117998	0.0205958
ILMN_1742124	CCSER2	coiled-coil serine-rich protein 2	0.200182	7.58325	0.0017587	0.0267433
ILMN_1652749	ERF	Ets2 repressor factor	0.199481	7.70386	0.00289562	0.0355466
ILMN_1718815	SLTM	SAFB-like, transcription modulator	0.196534	7.51505	0.00277196	0.0345171
ILMN_1675501	SENP5	SUMO1/sentrin specific peptidase 5	0.196168	7.67354	0.00134741	0.0225914
ILMN_1698209	AGPS	alkylglycerone phosphate synthase	0.195666	7.72616	0.00297207	0.03617
ILMN_1764813	B3GALTL	beta 1,3-galactosyltransferase-like	0.195131	7.78858	0.00169956	0.0262512
ILMN_2093027	MYO1B	myosin IB	0.195119	7.52671	0.00307457	0.0367045
ILMN_1753490	JAKMIP3	Janus kinase and microtubule interacting protein 3	0.194805	7.47529	0.00288358	0.0354761
ILMN_1677747	TMPO	thymopoietin	0.191457	7.54925	0.00278356	0.0346043
ILMN_1659843	DNAJC3	DnaJ (Hsp40) homolog, subfamily C, member 3	0.189073	7.64906	0.000461508	0.0112513
ILMN_2346479	HOMER2	homer homolog 2 (Drosophila)	0.188444	7.7201	0.00355192	0.0401604
ILMN_1676833	CYB5RL	cytochrome b5 reductase-like	0.188071	7.49324	0.000683696	0.0146699
ILMN_2171461	ZNF322	zinc finger protein 322	0.187601	7.65055	0.00474079	0.0486185
ILMN_1695711	FAM105A	family with sequence similarity 105, member A	0.186831	7.60015	0.00332247	0.0384823
ILMN_1712452	KIF20B	kinesin family member 20B	0.186391	7.51084	0.00259433	0.0330535
ILMN_2314140	PAX6	paired box 6	0.185067	7.47394	0.000239933	0.00733162
ILMN_2367458	UFD1L	ubiquitin fusion degradation 1 like (yeast)	0.184595	7.51687	0.00365841	0.0408218
ILMN_1696383	POP4	processing of precursor 4, ribonuclease P/MRP subunit (S. cerevisiae)	0.184471	7.61001	0.000759031	0.0156583
ILMN_3236536	IMMP1L	IMP1 inner mitochondrial membrane peptidase-like (S. cerevisiae)	0.184228	7.51785	0.00232227	0.0313029
ILMN_1679577	SETD3	SET domain containing 3	0.181192	7.70578	0.00183261	0.0274567
ILMN_1754860	MRPS12	mitochondrial ribosomal protein S12	0.178967	7.6764	0.00226083	0.0308433
ILMN_2243697	ZDHHC13	zinc finger, DHHC-type containing 13	0.178089	7.55159	0.00159317	0.025177
ILMN_1676058	MAGOHB	mago-nashi homolog B (Drosophila)	0.177961	7.49494	0.00185336	0.0276062
ILMN_2384785	CCNE1	cyclin E1	0.177391	7.64369	0.00254094	0.0327245
ILMN_1725471	GK	glycerol kinase	0.176174	7.53602	0.000325515	0.00897676
ILMN_1794782	ABCG1	ATP-binding cassette, sub-family G (WHITE), member 1	0.175092	7.51759	0.00262842	0.0332799
ILMN_1759092	CXorf40A	chromosome X open reading frame 40A	0.173368	7.49444	0.00198394	0.028883
ILMN_3235109	STXBP5L	syntaxin binding protein 5-like	0.17285	7.49312	0.00205697	0.0294332
ILMN_1797001	DDX58	DEAD (Asp-Glu-Ala-Asp) box polypeptide 58	0.168714	7.4813	0.0025489	0.0327847
ILMN_1676207	SSX2	synovial sarcoma, X breakpoint 2	0.166238	7.52921	0.0025802	0.0329667
ILMN_1677793	P2RX5	purinergic receptor P2X, ligand-gated ion channel, 5	0.166074	7.59134	0.00274736	0.0342865
ILMN_1791250	EDA	ectodysplasin A	0.165417	7.61887	0.00320146	0.0375044
ILMN_1844919	EBF2	early B-cell factor 2	0.165072	7.49563	0.00375571	0.0416285
ILMN_2361862	VLDLR	very low density lipoprotein receptor	0.162313	7.57553	0.00439605	0.0461435
ILMN_2268921	GOLGA7	golgin A7	0.159951	7.70177	0.0048692	0.0494748
ILMN_1676799	MFAP1	microfibrillar-associated protein 1	0.156759	8.63964	0.00333736	0.0386322
ILMN_2092118	FPR1	formyl peptide receptor 1	0.154932	7.4299	0.000877735	0.0170196
ILMN_2124802	MT1H	metallothionein 1H	0.153307	7.35469	0.00247421	0.0321994
ILMN_1769771	LRRC26	leucine rich repeat containing 26	0.152987	7.38175	0.0036004	0.0403949
ILMN_1661776	CENPJ	centromere protein J	0.152402	7.50649	0.00461521	0.047742
ILMN_2173004	RAB8B	RAB8B, member RAS oncogene family	0.149641	7.64584	0.00202601	0.02925
ILMN_1662413	HGSNAT	heparan-alpha-glucosaminide N-acetyltransferase	0.148955	7.59169	0.0031245	0.0370609
ILMN_3272129	NA	NA	0.147718	7.4779	0.00309112	0.0367657
ILMN_1670676	TBRG1	transforming growth factor beta regulator 1	0.147555	7.40242	0.00242393	0.0318593
ILMN_1691430	GSTCD	glutathione S-transferase, C-terminal domain containing	0.146798	7.53343	0.00190457	0.0280902
ILMN_1659536	FAM24B	family with sequence similarity 24, member B	0.146263	7.68085	0.0037127	0.0412642
ILMN_1704238	DTD2	D-tyrosyl-tRNA deacylase 2 (putative)	0.146151	7.64179	0.00406095	0.0437129
ILMN_2070349	POLR3G	polymerase (RNA) III (DNA directed) polypeptide G (32kD)	0.144981	7.45688	0.00084603	0.0166773
ILMN_1711139	VPS37A	vacuolar protein sorting 37 homolog A (S. cerevisiae)	0.144392	7.47714	0.00396126	0.042968
ILMN_1656904	SLC1A4	solute carrier family 1 (glutamate/neutral amino acid transporter), member 4	0.13749	7.43512	0.0024934	0.032343
ILMN_3242920	GAGE12F	G antigen 12F	0.134645	7.40186	0.00125506	0.0215164
ILMN_1790659	GNL3	guanine nucleotide binding protein-like 3 (nucleolar)	0.131502	7.66447	0.00319436	0.0374603
ILMN_1889135	NA	NA	0.124843	7.41969	0.00357537	0.0402846
ILMN_1699217	CCSAP	centriole, cilia and spindle-associated protein	0.120743	7.47686	0.00423351	0.044945
ILMN_1753910	CRISPLD1	cysteine-rich secretory protein LCCL domain containing 1	-0.114906	7.42148	0.00473322	0.0486056
ILMN_1732226	NA	NA	-0.121933	7.58889	0.00416851	0.0444673
ILMN_1769478	NA	NA	-0.124515	7.47077	0.00257731	0.0329483
ILMN_1850086	NA	NA	-0.124768	7.39502	0.00357633	0.0402846
ILMN_1889767	NA	NA	-0.131076	7.45733	0.00281319	0.0348839
ILMN_3270588	NA	NA	-0.133825	7.36489	0.00369575	0.0411322
ILMN_1670256	PDK1	pyruvate dehydrogenase kinase, isozyme 1	-0.134388	7.34787	0.0033474	0.0386322
ILMN_1665994	PMEL	premelanosome protein	-0.135944	7.43759	0.00298107	0.0362404
ILMN_2289840	SERHL	serine hydrolase-like	-0.138381	7.38769	0.00189376	0.0279858
ILMN_1729617	OLFM3	olfactomedin 3	-0.13937	7.36217	0.0030253	0.0365089
ILMN_1687821	C16orf45	chromosome 16 open reading frame 45	-0.139819	7.41206	0.00258333	0.0329879
ILMN_1725597	FXYD4	FXYD domain containing ion transport regulator 4	-0.140339	7.38356	0.00321153	0.0375834
ILMN_3231979	NA	NA	-0.141673	7.38697	0.00262981	0.0332799
ILMN_1788118	SLC23A3	solute carrier family 23, member 3	-0.14569	7.33005	0.00137046	0.0228394
ILMN_1697543	SPINK13	serine peptidase inhibitor, Kazal type 13 (putative)	-0.14669	7.37751	0.00213485	0.0300665
ILMN_1806313	RBMY1E	RNA binding motif protein, Y-linked, family 1, member E	-0.148302	7.70779	0.00379954	0.0420045
ILMN_1696263	NA	NA	-0.148804	7.46858	0.00348977	0.039698
ILMN_1679450	NA	NA	-0.151356	7.60506	0.00337867	0.0388142
ILMN_1652602	C11orf35	chromosome 11 open reading frame 35	-0.152375	7.50302	0.00361495	0.040477
ILMN_1778213	STK33	serine/threonine kinase 33	-0.152438	7.42259	0.00217732	0.0303774
ILMN_1732182	FBXO44	F-box protein 44	-0.152736	7.42542	0.00211385	0.0299875
ILMN_3266159	NA	NA	-0.152916	7.40198	0.00108674	0.0195432
ILMN_2311052	COL13A1	collagen, type XIII, alpha 1	-0.156785	7.46193	0.0036263	0.0405317
ILMN_1701643	GDPD5	glycerophosphodiester phosphodiesterase domain containing 5	-0.157477	7.39357	0.00306262	0.0366782
ILMN_1663381	TRAF3IP2	TRAF3 interacting protein 2	-0.157529	7.45099	0.00388684	0.0424671
ILMN_1722286	ABCA5	ATP-binding cassette, sub-family A (ABC1), member 5	-0.157631	7.52192	0.00482176	0.0492461
ILMN_2374340	PLAUR	plasminogen activator, urokinase receptor	-0.160866	7.48405	0.00334122	0.0386322
ILMN_3205364	NA	NA	-0.161805	7.46309	0.00411874	0.0440824
ILMN_2278819	PDE7A	phosphodiesterase 7A	-0.162231	7.50969	0.00295792	0.0360558
ILMN_1684922	NA	NA	-0.162332	7.49769	0.00264367	0.0334108
ILMN_1718488	MMEL1	membrane metallo-endopeptidase-like 1	-0.164788	7.43969	0.00486127	0.0494481
ILMN_3215569	NA	NA	-0.165237	7.51685	0.00136941	0.0228394
ILMN_2332553	MSRB3	methionine sulfoxide reductase B3	-0.16539	7.49963	0.00167939	0.0261365
ILMN_1805519	CD24	CD24 molecule	-0.166042	7.51133	0.0033752	0.0388142
ILMN_1893608	NA	NA	-0.167175	7.40958	0.000637553	0.0139995
ILMN_1722849	UNC13A	unc-13 homolog A (C. elegans)	-0.167326	7.46136	0.003027	0.0365089
ILMN_1790704	SPAG16	sperm associated antigen 16	-0.17011	7.35932	0.00118713	0.0207045
ILMN_1752897	RPL23AP32	ribosomal protein L23a pseudogene 32	-0.170482	7.63669	0.00181485	0.0273391
ILMN_1729288	C1QTNF6	C1q and tumor necrosis factor related protein 6	-0.17118	7.36481	0.00193412	0.0283779
ILMN_2041101	ANXA2P1	annexin A2 pseudogene 1	-0.172607	7.39443	0.00100351	0.0185189
ILMN_1658743	CCNDBP1	cyclin D-type binding-protein 1	-0.174512	7.5665	0.00337191	0.0388142
ILMN_2094351	NUDT9P1	nudix (nucleoside diphosphate linked moiety X)-type motif 9 pseudogene 1	-0.175284	7.35554	0.00135455	0.0226606
ILMN_1810235	ATP6V1E2	ATPase, H+ transporting, lysosomal 31kDa, V1 subunit E2	-0.175479	7.47312	0.00308663	0.0367511
ILMN_2406586	CC2D2A	coiled-coil and C2 domain containing 2A	-0.175881	7.63334	0.00302618	0.0365089
ILMN_3201604	NA	NA	-0.178116	7.54268	0.00213097	0.0300665
ILMN_1700770	PSKH1	protein serine kinase H1	-0.179201	7.41549	0.00332038	0.0384823
ILMN_1695959	EVA1C	eva-1 homolog C (C. elegans)	-0.180814	7.57666	0.0017126	0.0263444
ILMN_1669352	LY6G6C	lymphocyte antigen 6 complex, locus G6C	-0.181631	7.47344	0.00428314	0.0452833
ILMN_1789648	SCGN	secretagogin, EF-hand calcium binding protein	-0.182639	7.37444	0.000677289	0.0145601
ILMN_1705750	TGM2	transglutaminase 2	-0.182989	7.39372	0.000300126	0.00854563
ILMN_1705384	PPFIBP1	PTPRF interacting protein, binding protein 1 (liprin beta 1)	-0.18415	7.436	0.00481163	0.0491742
ILMN_1762608	EPG5	ectopic P-granules autophagy protein 5 homolog (C. elegans)	-0.184351	7.65271	0.00391196	0.0426177
ILMN_1678022	NA	NA	-0.185649	7.38186	0.000516064	0.0121174
ILMN_1738707	S100A13	S100 calcium binding protein A13	-0.187728	7.49093	0.000453831	0.0111973
ILMN_1774982	CDC42EP5	CDC42 effector protein (Rho GTPase binding) 5	-0.191736	7.43803	0.000461363	0.0112513
ILMN_3246405	LINC00930	long intergenic non-protein coding RNA 930	-0.195097	7.41207	0.000186209	0.00627842
ILMN_1691616	NA	NA	-0.196091	7.7903	0.00389256	0.0424884
ILMN_2330382	PAQR6	progestin and adipoQ receptor family member VI	-0.19718	7.57514	0.00213427	0.0300665
ILMN_1663042	SDC4	syndecan 4	-0.197374	7.78278	0.00325659	0.0379532
ILMN_1733043	DLG2	discs, large homolog 2 (Drosophila)	-0.199494	7.41285	0.000318917	0.00887888
ILMN_2115125	CTGF	connective tissue growth factor	-0.201403	7.55413	0.00220044	0.0305286
ILMN_1668526	NA	NA	-0.201856	7.59642	0.00236753	0.0316493
ILMN_1827930	NA	NA	-0.202401	7.4424	0.000687537	0.0147103
ILMN_1702759	TMX4	thioredoxin-related transmembrane protein 4	-0.202707	8.22938	0.00450791	0.0469869
ILMN_1687291	CDNF	cerebral dopamine neurotrophic factor	-0.203077	7.51962	0.00338279	0.0388221
ILMN_1666503	DENND2A	DENN/MADD domain containing 2A	-0.203369	7.39482	0.00086132	0.0167879
ILMN_1656940	ABLIM3	actin binding LIM protein family, member 3	-0.203376	7.36961	0.000244454	0.00739959
ILMN_1688160	WDR27	WD repeat domain 27	-0.203536	7.58348	0.00284275	0.0351109
ILMN_1774974	CLUAP1	clusterin associated protein 1	-0.203834	8.25268	0.00429399	0.0453766
ILMN_1680130	DYM	dymeclin	-0.204392	9.47747	0.00257506	0.0329483
ILMN_1739683	LRRC6	leucine rich repeat containing 6	-0.204582	7.56826	0.00386455	0.0423055
ILMN_1688154	MST1R	macrophage stimulating 1 receptor (c-met-related tyrosine kinase)	-0.204916	7.47104	0.000700854	0.0149103
ILMN_1797277	KIF3C	kinesin family member 3C	-0.205954	7.56912	0.00102215	0.0188168
ILMN_1702322	ALS2CL	ALS2 C-terminal like	-0.206019	7.34598	0.00173641	0.0265657
ILMN_1789638	MFSD2A	major facilitator superfamily domain containing 2A	-0.206241	7.4239	0.000292022	0.00838904
ILMN_1677885	FMO4	flavin containing monooxygenase 4	-0.206527	7.41101	0.000289248	0.00833056
ILMN_1715684	LAMB3	laminin, beta 3	-0.207183	7.36384	8.68517e-05	0.00390937
ILMN_1687652	TGFB3	transforming growth factor, beta 3	-0.207541	7.52074	0.00481171	0.0491742
ILMN_1782142	S100A13	S100 calcium binding protein A13	-0.208047	7.39549	0.00147725	0.0239827
ILMN_2275583	PRORSD1P	prolyl-tRNA synthetase associated domain containing 1, pseudogene	-0.208473	7.55897	0.00390298	0.0425815
ILMN_1793831	TRADD	TNFRSF1A-associated via death domain	-0.209402	7.50982	0.0023248	0.0313029
ILMN_1714118	CD164L2	CD164 sialomucin-like 2	-0.210388	7.41698	0.00397978	0.0431067
ILMN_2124816	ZNF34	zinc finger protein 34	-0.211235	7.72777	0.00328749	0.0382342
ILMN_3243428	SNORA77	small nucleolar RNA, H/ACA box 77	-0.212373	7.49478	0.000118122	0.00474853
ILMN_2291644	SIRT5	sirtuin 5	-0.212885	7.83934	0.00387066	0.0423519
ILMN_3251728	MTMR10	myotubularin related protein 10	-0.213258	7.91655	0.0008892	0.0171241
ILMN_2413599	CALML4	calmodulin-like 4	-0.213385	7.54423	0.00193055	0.0283779
ILMN_1793959	ADPGK	ADP-dependent glucokinase	-0.21428	8.21148	0.00415547	0.0443703
ILMN_2407389	GPNMB	glycoprotein (transmembrane) nmb	-0.215959	7.47269	0.000658274	0.0142875
ILMN_1692572	NA	NA	-0.217017	7.51318	0.000440628	0.0109814
ILMN_1799744	GALC	galactosylceramidase	-0.21705	7.85911	0.00489052	0.0495891
ILMN_1770537	NGFRAP1	nerve growth factor receptor (TNFRSF16) associated protein 1	-0.217566	7.81567	0.00169463	0.026211
ILMN_2301722	PDE8B	phosphodiesterase 8B	-0.217614	7.42839	0.000147641	0.00544536
ILMN_2403852	CYTH1	cytohesin 1	-0.218969	7.79662	0.00230206	0.031142
ILMN_1723433	NA	NA	-0.219161	7.57862	0.00162315	0.02549
ILMN_1742607	NA	NA	-0.22007	7.5452	0.000441109	0.0109814
ILMN_1692332	ALOX12B	arachidonate 12-lipoxygenase, 12R type	-0.221234	7.56597	0.00372123	0.0413183
ILMN_1736546	SLC16A14	solute carrier family 16, member 14	-0.222905	8.18679	0.00384885	0.0421542
ILMN_1758545	DNAJB12	DnaJ (Hsp40) homolog, subfamily B, member 12	-0.223674	7.72664	0.00470986	0.0484103
ILMN_1744381	SERPINE1	serpin peptidase inhibitor, clade E (nexin, plasminogen activator inhibitor type 1), member 1	-0.223942	7.48555	0.00100065	0.0184813
ILMN_1704286	FXYD5	FXYD domain containing ion transport regulator 5	-0.224441	7.44363	0.00414739	0.044305
ILMN_2148527	H19	H19, imprinted maternally expressed transcript (non-protein coding)	-0.224549	7.38701	0.000579435	0.0131457
ILMN_1739914	ZNF618	zinc finger protein 618	-0.224792	7.55274	0.000845603	0.0166773
ILMN_3251383	CCDC74B	coiled-coil domain containing 74B	-0.225224	7.62378	0.00361425	0.040477
ILMN_2302757	FCGBP	Fc fragment of IgG binding protein	-0.225812	7.44993	0.00168166	0.0261538
ILMN_3237503	RNF207	ring finger protein 207	-0.22662	7.4848	0.000701976	0.0149201
ILMN_1710906	RNF145	ring finger protein 145	-0.226757	7.98584	0.00240667	0.031756
ILMN_1810832	ZNF343	zinc finger protein 343	-0.22767	8.00617	0.00439725	0.0461435
ILMN_1676042	NA	NA	-0.229962	7.57002	0.00068943	0.0147368
ILMN_1724946	SPINT1	serine peptidase inhibitor, Kunitz type 1	-0.231136	7.61829	0.00137758	0.0228761
ILMN_1664294	LEPRE1	leucine proline-enriched proteoglycan (leprecan) 1	-0.232958	7.54713	0.00269542	0.0338255
ILMN_1668713	GABPB2	GA binding protein transcription factor, beta subunit 2	-0.233868	7.71718	0.00324085	0.0378087
ILMN_1684571	RSPH1	radial spoke head 1 homolog (Chlamydomonas)	-0.23642	7.49483	0.000844128	0.0166689
ILMN_1810891	NA	NA	-0.236916	7.88339	0.00212821	0.0300665
ILMN_1744647	CAND1	cullin-associated and neddylation-dissociated 1	-0.237177	8.32059	0.0047671	0.0488649
ILMN_1721136	H6PD	hexose-6-phosphate dehydrogenase (glucose 1-dehydrogenase)	-0.237369	7.62168	0.00350209	0.0397766
ILMN_1755937	ANXA2	annexin A2	-0.238583	7.39759	0.000500998	0.0118927
ILMN_2369919	IL17RC	interleukin 17 receptor C	-0.239308	7.53848	0.0034049	0.0389765
ILMN_1703946	ADORA2B	adenosine A2b receptor	-0.23957	7.99539	0.00147825	0.0239827
ILMN_2306630	SP8	Sp8 transcription factor	-0.241198	8.20762	0.00343636	0.0392968
ILMN_1776094	PPCS	phosphopantothenoylcysteine synthetase	-0.241701	10.2457	0.000355067	0.00947587
ILMN_1768553	NA	NA	-0.243129	7.4923	0.000732064	0.0153706
ILMN_2355225	LSP1	lymphocyte-specific protein 1	-0.244066	7.63093	0.00240129	0.031756
ILMN_1807093	FLJ45248	FLJ45248 protein	-0.247649	7.48057	0.000144308	0.00537012
ILMN_1797596	SPRY4	sprouty homolog 4 (Drosophila)	-0.248706	7.50474	0.000587791	0.0132392
ILMN_1763941	LRRC49	leucine rich repeat containing 49	-0.248731	7.7823	0.0012008	0.0208783
ILMN_1685703	ACOX2	acyl-CoA oxidase 2, branched chain	-0.249395	7.39917	7.62806e-05	0.0035615
ILMN_1781149	INMT	indolethylamine N-methyltransferase	-0.249796	7.32552	0.000126248	0.00494275
ILMN_1712269	ZNF605	zinc finger protein 605	-0.252068	7.90263	0.000791875	0.0160879
ILMN_1682818	TTLL3	tubulin tyrosine ligase-like family, member 3	-0.253384	7.66455	0.00203153	0.0292584
ILMN_1728445	IGFBP1	insulin-like growth factor binding protein 1	-0.253748	7.49499	0.000382654	0.010044
ILMN_1686135	CEP95	centrosomal protein 95kDa	-0.254511	8.79611	0.00289225	0.0355268
ILMN_1748116	GEMIN8	gem (nuclear organelle) associated protein 8	-0.254597	7.60071	0.00392025	0.0426462
ILMN_1691048	SLC22A18AS	solute carrier family 22 (organic cation transporter), member 18 antisense	-0.255323	7.43082	0.000197973	0.00651752
ILMN_1714444	KLF12	Kruppel-like factor 12	-0.256436	7.66104	0.00286125	0.0352783
ILMN_3271630	FGGY	FGGY carbohydrate kinase domain containing	-0.256858	7.652	0.00173003	0.0265076
ILMN_1687857	ST6GALNAC4	ST6 (alpha-N-acetyl-neuraminyl-2,3-beta-galactosyl-1,3)-N-acetylgalactosaminide alpha-2,6-sialyltransferase 4	-0.257944	7.45423	0.000182149	0.00621429
ILMN_1691668	LRRC73	leucine rich repeat containing 73	-0.258999	7.88812	0.0046775	0.0482095
ILMN_1799598	SIRT5	sirtuin 5	-0.259205	7.90756	0.00248472	0.0322667
ILMN_2261882	KIAA0368	KIAA0368	-0.25991	7.9943	0.00356692	0.040219
ILMN_1711422	PLEKHN1	pleckstrin homology domain containing, family N member 1	-0.261122	7.64984	0.000216816	0.00692741
ILMN_1725746	CARNS1	carnosine synthase 1	-0.261306	7.56117	0.00166107	0.025941
ILMN_1742947	SEC14L4	SEC14-like 4 (S. cerevisiae)	-0.261647	7.48846	0.000805725	0.0162466
ILMN_1814799	S100A13	S100 calcium binding protein A13	-0.261728	7.48667	0.000124577	0.00489432
ILMN_2408987	SMARCD3	SWI/SNF related, matrix associated, actin dependent regulator of chromatin, subfamily d, member 3	-0.262194	8.12803	0.00364298	0.0406899
ILMN_2383611	PTPRE	protein tyrosine phosphatase, receptor type, E	-0.262465	7.57612	0.00317833	0.0373862
ILMN_1703244	MAP1LC3B	microtubule-associated protein 1 light chain 3 beta	-0.263268	8.6698	0.0036051	0.040427
ILMN_2106227	KIAA2026	KIAA2026	-0.26403	8.10927	0.00065949	0.0143002
ILMN_1746579	UBE2O	ubiquitin-conjugating enzyme E2O	-0.264569	8.45565	0.00281863	0.0349247
ILMN_1723412	ASCL2	achaete-scute family bHLH transcription factor 2	-0.264583	7.51603	0.0015499	0.0246952
ILMN_1727704	LRRC29	leucine rich repeat containing 29	-0.265384	7.55148	0.00108156	0.0194654
ILMN_1743219	CA11	carbonic anhydrase XI	-0.266746	8.32448	0.00472363	0.0485296
ILMN_3293694	NA	NA	-0.266837	7.59174	0.00483147	0.0492857
ILMN_1702585	NA	NA	-0.268916	8.12346	0.00381527	0.042093
ILMN_1657409	SERHL	serine hydrolase-like	-0.270001	7.56362	0.000529538	0.0122856
ILMN_1702738	KLC3	kinesin light chain 3	-0.270023	7.55406	0.00036505	0.00967362
ILMN_1777853	NA	NA	-0.270864	7.66407	0.000225814	0.00708252
ILMN_2370624	COL13A1	collagen, type XIII, alpha 1	-0.271233	7.42892	4.07036e-05	0.002378
ILMN_1653730	OXCT2	3-oxoacid CoA transferase 2	-0.272254	8.00547	0.00315867	0.0372159
ILMN_1698001	NCK1	NCK adaptor protein 1	-0.272941	8.9537	0.00355284	0.0401604
ILMN_2413064	ST6GALNAC4	ST6 (alpha-N-acetyl-neuraminyl-2,3-beta-galactosyl-1,3)-N-acetylgalactosaminide alpha-2,6-sialyltransferase 4	-0.273049	7.56241	0.00103865	0.0189964
ILMN_1684357	NA	NA	-0.273243	7.42321	1.32152e-05	0.00117375
ILMN_1654819	ZNF589	zinc finger protein 589	-0.273949	7.5497	0.00153018	0.0245619
ILMN_1659273	NA	NA	-0.274425	7.71807	0.00240799	0.031756
ILMN_1801697	SYNE4	spectrin repeat containing, nuclear envelope family member 4	-0.276857	9.70301	0.00262553	0.0332799
ILMN_2373444	ADORA1	adenosine A1 receptor	-0.27818	7.36591	0.00186483	0.0277034
ILMN_1814120	PECR	peroxisomal trans-2-enoyl-CoA reductase	-0.278602	7.86667	0.00121882	0.0210941
ILMN_1664622	NA	NA	-0.27906	7.58367	0.00185047	0.0275992
ILMN_1756590	SYS1	SYS1 Golgi-localized integral membrane protein homolog (S. cerevisiae)	-0.280455	8.12435	0.00223504	0.030606
ILMN_1849192	LOC100506691	uncharacterized LOC100506691	-0.281674	7.66927	0.00168971	0.026211
ILMN_1789058	RNF207	ring finger protein 207	-0.281847	7.64891	0.000770952	0.0157803
ILMN_1705107	SDCBP2	syndecan binding protein (syntenin) 2	-0.282973	7.44185	7.62187e-05	0.0035615
ILMN_1691946	FAM173B	family with sequence similarity 173, member B	-0.283802	8.09759	0.000219107	0.00696394
ILMN_1700660	RNF135	ring finger protein 135	-0.284798	8.10329	0.000197737	0.00651752
ILMN_1697971	TRIM38	tripartite motif containing 38	-0.285559	7.48212	1.89293e-05	0.00145979
ILMN_1683279	PEX6	peroxisomal biogenesis factor 6	-0.285669	7.75264	0.002843	0.0351109
ILMN_1721541	WIF1	WNT inhibitory factor 1	-0.2859	7.81305	7.28948e-05	0.00344623
ILMN_2405018	PPP1CB	protein phosphatase 1, catalytic subunit, beta isozyme	-0.286242	9.32013	0.00408136	0.0438907
ILMN_1730731	ERLIN1	ER lipid raft associated 1	-0.286723	7.67371	0.00270618	0.0339416
ILMN_2064860	LGALS7B	lectin, galactoside-binding, soluble, 7B	-0.286723	7.39905	1.47924e-05	0.00124472
ILMN_3251298	THNSL1	threonine synthase-like 1 (S. cerevisiae)	-0.2884	8.00195	7.91018e-05	0.00364046
ILMN_1768534	BHLHE40	basic helix-loop-helix family, member e40	-0.289018	7.51003	0.000186619	0.00628128
ILMN_2055760	KIAA1715	KIAA1715	-0.289349	8.03687	0.00450214	0.0469869
ILMN_1767263	NA	NA	-0.290073	8.18231	0.00264619	0.0334108
ILMN_1793770	DNAJB6	DnaJ (Hsp40) homolog, subfamily B, member 6	-0.290093	8.45326	0.00141432	0.0233272
ILMN_2347193	GSDMB	gasdermin B	-0.290108	7.83943	0.0022128	0.030579
ILMN_1766221	B4GALT1	UDP-Gal:betaGlcNAc beta 1,4- galactosyltransferase, polypeptide 1	-0.290453	7.55922	3.48005e-05	0.00218603
ILMN_1709681	GABRB3	gamma-aminobutyric acid (GABA) A receptor, beta 3	-0.290819	8.7833	0.00115078	0.0202428
ILMN_3238326	RNF144A	ring finger protein 144A	-0.291572	7.90705	0.000520036	0.0121653
ILMN_3245057	ASAP1	ArfGAP with SH3 domain, ankyrin repeat and PH domain 1	-0.292589	9.77666	0.00397466	0.0430719
ILMN_3241262	PABPC4L	poly(A) binding protein, cytoplasmic 4-like	-0.293727	7.55449	0.000285694	0.00826995
ILMN_1709039	RPL13	ribosomal protein L13	-0.294724	7.89806	0.00116302	0.0203627
ILMN_1764549	UBE3A	ubiquitin protein ligase E3A	-0.29524	9.04137	0.00174202	0.0265918
ILMN_1779034	NADSYN1	NAD synthetase 1	-0.295474	7.84699	0.00236353	0.0316493
ILMN_1722809	NRCAM	neuronal cell adhesion molecule	-0.29747	7.40983	0.000114575	0.00469463
ILMN_3281684	NA	NA	-0.298012	7.9982	0.00176397	0.0267874
ILMN_1782167	RPL32	ribosomal protein L32	-0.298708	8.13582	0.000396524	0.0103019
ILMN_1790689	CRISPLD2	cysteine-rich secretory protein LCCL domain containing 2	-0.299382	7.6811	0.00219423	0.0305286
ILMN_1794490	PNMAL1	paraneoplastic Ma antigen family-like 1	-0.300081	8.31541	0.00384257	0.0421263
ILMN_1676088	MSRB3	methionine sulfoxide reductase B3	-0.30022	7.62678	0.000344904	0.00930375
ILMN_1809147	FAM118A	family with sequence similarity 118, member A	-0.301436	7.9072	0.0020732	0.0296091
ILMN_1668559	RGS10	regulator of G-protein signaling 10	-0.301587	8.2981	0.00454422	0.0472679
ILMN_1736704	DIXDC1	DIX domain containing 1	-0.302238	7.69066	0.000347704	0.00933461
ILMN_1750144	CCDC174	coiled-coil domain containing 174	-0.302468	8.74112	4.73017e-05	0.00260171
ILMN_1714861	CD68	CD68 molecule	-0.303701	7.47489	7.00177e-05	0.00336208
ILMN_1795936	C3orf36	chromosome 3 open reading frame 36	-0.304369	7.44177	3.65585e-06	0.000521792
ILMN_1753411	ADCY10P1	adenylate cyclase 10 (soluble) pseudogene 1	-0.304425	7.71855	0.0022971	0.0311356
ILMN_1703005	EIF3FP2	eukaryotic translation initiation factor 3, subunit F pseudogene 2	-0.305289	7.89189	2.53419e-05	0.00174233
ILMN_1676215	DLG2	discs, large homolog 2 (Drosophila)	-0.305346	7.42958	0.000595858	0.0133107
ILMN_1711986	MAP1LC3A	microtubule-associated protein 1 light chain 3 alpha	-0.306001	8.00278	0.000248998	0.0074769
ILMN_1673222	ZBTB10	zinc finger and BTB domain containing 10	-0.306615	8.03162	0.000165872	0.00585379
ILMN_3244363	WIZ	widely interspaced zinc finger motifs	-0.307976	7.66415	2.05264e-05	0.00153446
ILMN_3242540	CD163L1	CD163 molecule-like 1	-0.308654	7.59682	1.70444e-05	0.00136786
ILMN_1784516	TTC18	tetratricopeptide repeat domain 18	-0.309003	7.55342	4.56617e-05	0.00254373
ILMN_1778360	PYGB	phosphorylase, glycogen; brain	-0.309607	8.00608	0.00172486	0.0264727
ILMN_1747673	RASL10A	RAS-like, family 10, member A	-0.310342	7.46847	0.000240754	0.00734675
ILMN_1762167	GTDC1	glycosyltransferase-like domain containing 1	-0.311802	7.69206	9.15142e-05	0.00406248
ILMN_2231608	CTAGE15	CTAGE family, member 15	-0.312004	7.88923	0.00487047	0.0494748
ILMN_1746618	PAQR7	progestin and adipoQ receptor family member VII	-0.312462	7.67954	0.00153578	0.0246018
ILMN_1688639	FBXL2	F-box and leucine-rich repeat protein 2	-0.313058	8.0906	0.00244673	0.0320233
ILMN_1758400	GRIN3A	glutamate receptor, ionotropic, N-methyl-D-aspartate 3A	-0.31332	7.52734	7.00714e-05	0.00336208
ILMN_1757262	ZBTB5	zinc finger and BTB domain containing 5	-0.313558	8.36153	0.00314147	0.0371573
ILMN_1726250	CPAMD8	C3 and PZP-like, alpha-2-macroglobulin domain containing 8	-0.313761	7.42172	3.27496e-06	0.000479757
ILMN_1762639	MED11	mediator complex subunit 11	-0.314264	7.62902	0.00208824	0.0297862
ILMN_1893728	NA	NA	-0.315028	7.65864	0.00338219	0.0388221
ILMN_3213531	NA	NA	-0.315525	12.4394	0.00302796	0.0365089
ILMN_1655340	RNF181	ring finger protein 181	-0.316153	10.3901	0.00164422	0.0257312
ILMN_1795484	PGC	progastricsin (pepsinogen C)	-0.31782	7.42852	2.53331e-05	0.00174233
ILMN_2189675	HRCT1	histidine rich carboxyl terminus 1	-0.318068	7.36591	3.06639e-05	0.00201451
ILMN_1658531	RPL7P9	ribosomal protein L7 pseudogene 9	-0.318548	7.83648	0.000757702	0.0156583
ILMN_1759670	AMACR	alpha-methylacyl-CoA racemase	-0.319187	8.10587	0.000412669	0.0105392
ILMN_2190414	ZNF83	zinc finger protein 83	-0.319536	7.78113	0.00393874	0.0427648
ILMN_1730007	MPZL2	myelin protein zero-like 2	-0.320399	7.78357	0.000489811	0.0117383
ILMN_2121068	ADAM17	ADAM metallopeptidase domain 17	-0.320732	8.24492	0.0032709	0.0381003
ILMN_1658569	NA	NA	-0.320863	7.46426	6.10688e-06	0.000717272
ILMN_2057981	ZC2HC1A	zinc finger, C2HC-type containing 1A	-0.320977	8.56922	0.000150441	0.00550747
ILMN_1758626	IDS	iduronate 2-sulfatase	-0.321418	8.1679	0.00329317	0.0382608
ILMN_2390227	TBC1D9B	TBC1 domain family, member 9B (with GRAM domain)	-0.32262	8.06681	0.00290694	0.0356189
ILMN_2064606	TBC1D2B	TBC1 domain family, member 2B	-0.322835	8.01966	0.00107179	0.0193825
ILMN_1732410	SLC16A9	solute carrier family 16, member 9	-0.323208	7.72792	0.000998061	0.0184637
ILMN_1715703	DALRD3	DALR anticodon binding domain containing 3	-0.32324	8.08782	0.00031835	0.00887888
ILMN_2191720	ZNF471	zinc finger protein 471	-0.323358	7.85355	0.00111458	0.019846
ILMN_1661673	SNHG4	small nucleolar RNA host gene 4 (non-protein coding)	-0.323575	8.01481	0.000233479	0.00718307
ILMN_1748625	TCEAL4	transcription elongation factor A (SII)-like 4	-0.324101	11.4563	0.00217814	0.0303774
ILMN_3187479	NA	NA	-0.326337	7.74768	0.000105583	0.0044588
ILMN_2322972	ZFYVE27	zinc finger, FYVE domain containing 27	-0.327323	7.79166	0.0013713	0.0228394
ILMN_1732717	FAM71E1	family with sequence similarity 71, member E1	-0.32799	8.03027	0.00469129	0.0482854
ILMN_1655137	ZCCHC11	zinc finger, CCHC domain containing 11	-0.328161	8.72147	0.000545934	0.0125626
ILMN_1751086	ATL3	atlastin GTPase 3	-0.330127	10.0804	0.00149414	0.0241883
ILMN_1700384	KIAA1522	KIAA1522	-0.330386	8.11598	0.0033578	0.0387125
ILMN_2229922	KIAA1551	KIAA1551	-0.330591	7.97409	0.000536807	0.0123778
ILMN_1660451	STARD13	StAR-related lipid transfer (START) domain containing 13	-0.33119	7.6645	0.00146645	0.0238428
ILMN_3235404	SNORA57	small nucleolar RNA, H/ACA box 57	-0.33281	7.9584	0.00236919	0.0316493
ILMN_2345564	TGM5	transglutaminase 5	-0.333103	7.33309	0.00018504	0.00627495
ILMN_1676449	SLIT2	slit homolog 2 (Drosophila)	-0.334277	7.59289	9.63915e-05	0.0042045
ILMN_1718977	GADD45B	growth arrest and DNA-damage-inducible, beta	-0.334352	7.84035	0.00121365	0.0210532
ILMN_1687149	BDP1	B double prime 1, subunit of RNA polymerase III transcription initiation factor IIIB	-0.334378	8.1801	0.00166694	0.0259787
ILMN_1661708	LGALS7	lectin, galactoside-binding, soluble, 7	-0.334485	7.50372	1.02172e-05	0.000995724
ILMN_2347424	MBOAT2	membrane bound O-acyltransferase domain containing 2	-0.33538	7.88744	0.0046566	0.048038
ILMN_1702229	CECR6	cat eye syndrome chromosome region, candidate 6	-0.336306	7.79425	0.00129957	0.0220307
ILMN_1736178	AEBP1	AE binding protein 1	-0.336375	7.9942	0.00244975	0.0320442
ILMN_3237562	SNORA76	small nucleolar RNA, H/ACA box 76	-0.336898	7.83253	0.00134281	0.0225467
ILMN_2331205	CHKB	choline kinase beta	-0.337334	8.71574	0.00139737	0.0231197
ILMN_2386818	URGCP	upregulator of cell proliferation	-0.337652	8.98055	0.00115716	0.0203053
ILMN_1731014	HEMK1	HemK methyltransferase family member 1	-0.337746	7.77117	0.00203363	0.0292584
ILMN_3275388	NA	NA	-0.342272	7.47947	1.18537e-06	0.00027212
ILMN_2364088	GEMIN8	gem (nuclear organelle) associated protein 8	-0.342858	7.73689	0.00153604	0.0246018
ILMN_1677764	FAR2P1	fatty acyl CoA reductase 2 pseudogene 1	-0.343265	7.9855	0.00306216	0.0366782
ILMN_2050023	CCDC23	coiled-coil domain containing 23	-0.344109	8.99961	7.27912e-05	0.00344623
ILMN_1789405	TANGO2	transport and golgi organization 2 homolog (Drosophila)	-0.344147	7.98235	0.00353509	0.0400199
ILMN_1769409	TMEM261	transmembrane protein 261	-0.345493	8.42605	0.000204985	0.00666084
ILMN_1758831	RNF31	ring finger protein 31	-0.345786	8.62194	0.00408037	0.0438907
ILMN_1757388	OCEL1	occludin/ELL domain containing 1	-0.345857	8.249	0.000509569	0.0120202
ILMN_1760174	MCCC1	methylcrotonoyl-CoA carboxylase 1 (alpha)	-0.34674	10.0104	0.00304745	0.0365743
ILMN_1802603	NA	NA	-0.347861	8.95618	0.000825241	0.0164487
ILMN_1775330	C15orf52	chromosome 15 open reading frame 52	-0.349245	7.89505	0.00252718	0.0326032
ILMN_1665435	GPER1	G protein-coupled estrogen receptor 1	-0.349456	7.60658	0.000245102	0.00740924
ILMN_3243924	P2RX6	purinergic receptor P2X, ligand-gated ion channel, 6	-0.349604	7.51281	0.000449555	0.0111283
ILMN_2152178	FAN1	FANCD2/FANCI-associated nuclease 1	-0.350631	8.51654	0.000665601	0.0143798
ILMN_1658728	ZBTB25	zinc finger and BTB domain containing 25	-0.351345	7.7939	0.00183186	0.0274567
ILMN_2401878	DUSP10	dual specificity phosphatase 10	-0.351929	7.79863	0.00295948	0.0360558
ILMN_1656393	PPP2R3A	protein phosphatase 2, regulatory subunit B'', alpha	-0.352865	7.87035	0.00422307	0.0448684
ILMN_3247286	NA	NA	-0.353231	7.4756	0.00251003	0.0324563
ILMN_2227757	PCDHB2	protocadherin beta 2	-0.356989	8.62452	0.00340036	0.0389444
ILMN_1664464	PTGDS	prostaglandin D2 synthase 21kDa (brain)	-0.357574	7.51101	0.00021491	0.00688413
ILMN_1723165	NA	NA	-0.358095	7.62959	2.60364e-05	0.00177773
ILMN_1917341	PTPN14	protein tyrosine phosphatase, non-receptor type 14	-0.358324	8.49069	0.000949877	0.0179352
ILMN_1767848	PCMTD2	protein-L-isoaspartate (D-aspartate) O-methyltransferase domain containing 2	-0.358955	8.97789	0.0028592	0.0352723
ILMN_1651358	HBE1	hemoglobin, epsilon 1	-0.359065	7.76206	4.94766e-06	0.000626824
ILMN_2090782	GCSH	glycine cleavage system protein H (aminomethyl carrier)	-0.359477	10.347	0.00367554	0.0409521
ILMN_1753716	EIF2B1	eukaryotic translation initiation factor 2B, subunit 1 alpha, 26kDa	-0.359892	9.80333	0.00157089	0.0248947
ILMN_1722674	NA	NA	-0.360409	7.97811	0.00233906	0.0314131
ILMN_2349444	NUDT2	nudix (nucleoside diphosphate linked moiety X)-type motif 2	-0.36224	8.86336	0.000937386	0.0177341
ILMN_1693338	CYP1B1	cytochrome P450, family 1, subfamily B, polypeptide 1	-0.363312	7.53956	0.00141819	0.0233272
ILMN_1843949	NA	NA	-0.363523	9.07036	0.00301481	0.0364737
ILMN_1709287	NA	NA	-0.363761	8.43888	0.00314217	0.0371573
ILMN_2353697	HINFP	histone H4 transcription factor	-0.364436	8.24827	0.000374272	0.00986006
ILMN_2061185	SH2B1	SH2B adaptor protein 1	-0.368619	7.86771	0.00359797	0.0403949
ILMN_1701306	MRRF	mitochondrial ribosome recycling factor	-0.370164	8.05237	0.000150769	0.00551051
ILMN_2289844	SERHL	serine hydrolase-like	-0.370298	7.69215	2.37851e-05	0.00168144
ILMN_1662741	LPAR2	lysophosphatidic acid receptor 2	-0.370445	7.86501	0.00236904	0.0316493
ILMN_1695362	ZNF32	zinc finger protein 32	-0.371571	8.61572	0.00155173	0.0246952
ILMN_1738147	NES	nestin	-0.372016	7.65728	0.000595218	0.0133107
ILMN_3229467	NA	NA	-0.372036	10.8658	0.00425706	0.0450709
ILMN_2376625	VHL	von Hippel-Lindau tumor suppressor, E3 ubiquitin protein ligase	-0.372322	8.90737	0.00369717	0.0411322
ILMN_1777660	RNF144A	ring finger protein 144A	-0.372587	8.02488	0.0005912	0.0132744
ILMN_1742541	ZNF518A	zinc finger protein 518A	-0.372703	8.22943	0.00214827	0.0301842
ILMN_2192683	DHX37	DEAH (Asp-Glu-Ala-His) box polypeptide 37	-0.372791	8.43013	0.00420958	0.0448207
ILMN_1745119	MPLKIP	M-phase specific PLK1 interacting protein	-0.373155	8.66568	0.00234497	0.0314583
ILMN_3240524	MFSD6	major facilitator superfamily domain containing 6	-0.373859	7.88196	0.00025108	0.00750943
ILMN_1701393	TBX3	T-box 3	-0.374097	8.09909	0.000799898	0.0162071
ILMN_1775380	SMOX	spermine oxidase	-0.374717	7.60814	5.20367e-05	0.00277418
ILMN_1744822	BECN1	beclin 1, autophagy related	-0.37507	9.16582	0.00468095	0.0482229
ILMN_1791423	AC022007.5	uncharacterized LOC401052	-0.375717	7.5912	1.97629e-05	0.00149844
ILMN_1778734	MTMR10	myotubularin related protein 10	-0.375819	9.20328	0.00145091	0.0236482
ILMN_1770831	NA	NA	-0.375889	8.06582	0.000205367	0.00666365
ILMN_1791123	TMPRSS2	transmembrane protease, serine 2	-0.376428	7.89289	0.00383076	0.0421263
ILMN_1692486	ZNRD1	zinc ribbon domain containing 1	-0.377127	9.13371	0.00227878	0.0310131
ILMN_1904238	NA	NA	-0.377225	7.65739	0.00232505	0.0313029
ILMN_2252408	CNPY4	canopy FGF signaling regulator 4	-0.37747	8.08372	0.0021306	0.0300665
ILMN_1720422	G3BP2	GTPase activating protein (SH3 domain) binding protein 2	-0.377679	8.42261	0.000160395	0.00573229
ILMN_1805922	EBPL	emopamil binding protein-like	-0.37829	10.7093	0.00242761	0.0318655
ILMN_2167808	TM4SF5	transmembrane 4 L six family member 5	-0.378766	7.60258	0.000225651	0.00708252
ILMN_1663787	KLK3	kallikrein-related peptidase 3	-0.380928	7.53726	5.97314e-06	0.000708329
ILMN_1721621	NKTR	natural killer cell triggering receptor	-0.381014	9.73709	0.00293254	0.0357855
ILMN_3274904	NA	NA	-0.381295	13.723	0.000508922	0.0120175
ILMN_2060413	CD24	CD24 molecule	-0.381306	8.86843	0.00488444	0.049572
ILMN_1746408	MIDN	midnolin	-0.381362	9.49059	0.00201491	0.0291587
ILMN_3243471	CNPY2	canopy FGF signaling regulator 2	-0.381936	11.1812	0.000425889	0.010731
ILMN_2379393	ASL	argininosuccinate lyase	-0.382243	7.91944	0.00032014	0.00890194
ILMN_1808011	FAM46B	family with sequence similarity 46, member B	-0.382544	7.52517	0.000366585	0.00970288
ILMN_1756311	UFSP2	UFM1-specific peptidase 2	-0.383514	8.46886	0.000848728	0.0166867
ILMN_3245413	DENND5A	DENN/MADD domain containing 5A	-0.383659	8.20818	1.32204e-05	0.00117375
ILMN_1699562	EFCAB1	EF-hand calcium binding domain 1	-0.383902	7.52437	2.2663e-05	0.00164333
ILMN_1669377	AP4B1	adaptor-related protein complex 4, beta 1 subunit	-0.383973	8.62784	0.00260528	0.0331404
ILMN_2309848	FXYD5	FXYD domain containing ion transport regulator 5	-0.384153	7.73183	0.00153028	0.0245619
ILMN_1756877	IFT43	intraflagellar transport 43 homolog (Chlamydomonas)	-0.384271	9.44375	0.000342042	0.0092534
ILMN_2394523	NA	NA	-0.384786	7.97664	2.61634e-05	0.00177773
ILMN_3280496	NA	NA	-0.386244	8.21062	0.0027675	0.0344805
ILMN_1788149	NEK11	NIMA-related kinase 11	-0.386851	8.1691	0.000591582	0.0132744
ILMN_2152429	C12orf76	chromosome 12 open reading frame 76	-0.387479	8.66579	0.00384563	0.0421393
ILMN_1711899	ANXA2	annexin A2	-0.388434	7.50237	6.75126e-05	0.00329827
ILMN_1813139	ANKDD1A	ankyrin repeat and death domain containing 1A	-0.388625	8.09935	0.000735295	0.0153961
ILMN_1672596	BCAR1	breast cancer anti-estrogen resistance 1	-0.388809	7.92707	0.000159601	0.00571294
ILMN_1750496	ZBTB16	zinc finger and BTB domain containing 16	-0.389864	7.80352	0.00246157	0.0321371
ILMN_2206722	FER1L4	fer-1-like 4 (C. elegans), pseudogene	-0.390235	7.81792	0.000436848	0.0109096
ILMN_1739813	HYAL1	hyaluronoglucosaminidase 1	-0.392274	7.96673	0.000216875	0.00692741
ILMN_1798975	EGFR	epidermal growth factor receptor	-0.392385	9.60284	0.00449037	0.0469024
ILMN_2388070	TMEM44	transmembrane protein 44	-0.392742	7.70875	0.000617965	0.0136625
ILMN_1744963	ERO1L	ERO1-like (S. cerevisiae)	-0.393363	7.70074	5.73301e-06	0.000695081
ILMN_1653469	RPL12	ribosomal protein L12	-0.39427	13.3697	0.00381061	0.0420622
ILMN_1675797	EPDR1	ependymin related 1	-0.394383	7.77563	0.00432657	0.0456353
ILMN_1726289	KIAA1551	KIAA1551	-0.394786	8.2385	0.00226349	0.0308542
ILMN_1754811	FBXO38	F-box protein 38	-0.395223	8.5552	0.000445331	0.0110724
ILMN_1739594	ACOT11	acyl-CoA thioesterase 11	-0.395241	7.62715	0.00163533	0.0256456
ILMN_2366177	IFT122	intraflagellar transport 122 homolog (Chlamydomonas)	-0.395374	8.58405	0.00309938	0.0368252
ILMN_1738816	FOXO1	forkhead box O1	-0.397377	8.04444	0.000175226	0.00605135
ILMN_1709132	ELP2	elongator acetyltransferase complex subunit 2	-0.397593	9.37146	0.00187584	0.0277937
ILMN_1739450	NFE2L1	nuclear factor, erythroid 2-like 1	-0.397729	8.63709	0.000491763	0.0117601
ILMN_1801105	PRKCD	protein kinase C, delta	-0.398454	9.26214	0.00233167	0.0313531
ILMN_3237755	SSPO	SCO-spondin	-0.400348	7.77978	0.000114498	0.00469463
ILMN_1874323	NA	NA	-0.400378	7.73526	1.46887e-05	0.00124062
ILMN_1658759	PEX19	peroxisomal biogenesis factor 19	-0.400481	9.14039	0.000316989	0.00887825
ILMN_1698554	AACS	acetoacetyl-CoA synthetase	-0.401285	8.72164	0.00439383	0.0461435
ILMN_1656501	DUSP5	dual specificity phosphatase 5	-0.401984	7.72495	0.00391749	0.042644
ILMN_1721704	FNTA	farnesyltransferase, CAAX box, alpha	-0.403605	10.7897	0.00356431	0.040219
ILMN_3292224	NA	NA	-0.403621	8.4917	0.00461068	0.0477357
ILMN_1708016	FAM210B	family with sequence similarity 210, member B	-0.404037	7.73629	0.00181155	0.027326
ILMN_1666376	TRIM56	tripartite motif containing 56	-0.4051	7.74308	0.000244406	0.00739959
ILMN_3280842	NA	NA	-0.405902	7.64848	0.00127351	0.0217487
ILMN_1718013	CPSF3L	cleavage and polyadenylation specific factor 3-like	-0.406532	8.14139	0.000964879	0.0180723
ILMN_1676899	YEATS2	YEATS domain containing 2	-0.40722	8.88904	0.000315469	0.00884845
ILMN_1815707	CALML4	calmodulin-like 4	-0.407285	8.03479	0.00183361	0.0274567
ILMN_1771264	ELL3	elongation factor RNA polymerase II-like 3	-0.407369	8.28929	0.00103043	0.0189032
ILMN_1715532	AKAP12	A kinase (PRKA) anchor protein 12	-0.410014	7.50483	1.22574e-06	0.00027368
ILMN_1727043	COLGALT1	collagen beta(1-O)galactosyltransferase 1	-0.410471	9.18486	0.00410257	0.0439929
ILMN_1763638	BCAR3	breast cancer anti-estrogen resistance 3	-0.410534	7.77599	0.000849468	0.0166867
ILMN_1701195	PLA2G7	phospholipase A2, group VII (platelet-activating factor acetylhydrolase, plasma)	-0.411118	9.97554	0.00217818	0.0303774
ILMN_1765851	TRADD	TNFRSF1A-associated via death domain	-0.412517	8.10793	0.00400286	0.0432992
ILMN_1741131	CHRNB1	cholinergic receptor, nicotinic, beta 1 (muscle)	-0.413353	8.36712	0.000408485	0.0105277
ILMN_1807596	UBAP1	ubiquitin associated protein 1	-0.41382	9.23258	0.00375655	0.0416285
ILMN_1679460	PPFIBP1	PTPRF interacting protein, binding protein 1 (liprin beta 1)	-0.414194	8.2914	0.00252257	0.032581
ILMN_1666417	RBMY1E	RNA binding motif protein, Y-linked, family 1, member E	-0.415641	8.57736	0.00127241	0.0217487
ILMN_1667906	NR2E3	nuclear receptor subfamily 2, group E, member 3	-0.416158	7.40238	2.40517e-06	0.000415043
ILMN_1787541	SPSB2	splA/ryanodine receptor domain and SOCS box containing 2	-0.41659	8.16738	0.000364749	0.00967362
ILMN_2363586	SDCBP	syndecan binding protein (syntenin)	-0.416681	8.73181	0.00209269	0.029812
ILMN_1710514	BCL3	B-cell CLL/lymphoma 3	-0.416827	7.90731	0.000446826	0.0110973
ILMN_1783469	NA	NA	-0.417147	9.17277	0.00046836	0.0113815
ILMN_1670000	DCAF6	DDB1 and CUL4 associated factor 6	-0.417415	9.87164	0.00315021	0.0372081
ILMN_1719204	PRPF31	pre-mRNA processing factor 31	-0.419305	9.31559	0.00236483	0.0316493
ILMN_1682147	HOOK2	hook microtubule-tethering protein 2	-0.419854	8.51466	0.000530886	0.0123007
ILMN_1683063	PDE9A	phosphodiesterase 9A	-0.419938	7.75921	0.000218941	0.00696394
ILMN_1746948	MYL5	myosin, light chain 5, regulatory	-0.420057	8.71442	0.00448274	0.0468445
ILMN_1744534	LYRM5	LYR motif containing 5	-0.420467	9.13163	0.000971838	0.0181423
ILMN_1742382	RIMS3	regulating synaptic membrane exocytosis 3	-0.420759	8.30313	0.00315361	0.0372081
ILMN_2411897	KLF10	Kruppel-like factor 10	-0.420879	7.67377	0.00039715	0.0103062
ILMN_2360415	PRNP	prion protein	-0.421569	8.84352	0.000351383	0.00939981
ILMN_1672547	MYO9B	myosin IXB	-0.422815	7.89191	0.00192448	0.0283282
ILMN_1700031	PRAME	preferentially expressed antigen in melanoma	-0.422962	8.17166	0.000565295	0.0128898
ILMN_1789909	TBC1D9B	TBC1 domain family, member 9B (with GRAM domain)	-0.424799	8.16909	0.000916905	0.0174638
ILMN_2413779	SEZ6L2	seizure related 6 homolog (mouse)-like 2	-0.424882	9.75334	0.00332173	0.0384823
ILMN_3224934	PNISR	PNN-interacting serine/arginine-rich protein	-0.425209	9.63384	0.00165001	0.025804
ILMN_1661595	C1orf53	chromosome 1 open reading frame 53	-0.425363	9.126	0.000826413	0.0164487
ILMN_3244693	NFYC-AS1	NFYC antisense RNA 1	-0.425464	7.99475	0.000327491	0.00900639
ILMN_1652512	C2CD2	C2 calcium-dependent domain containing 2	-0.427515	8.69437	0.000259382	0.00769648
ILMN_3212284	NA	NA	-0.427606	8.1373	0.0013997	0.0231413
ILMN_1811560	SUGP1	SURP and G patch domain containing 1	-0.428983	8.7615	0.00305482	0.0366237
ILMN_1697338	SRPK3	SRSF protein kinase 3	-0.4294	7.67421	0.00137055	0.0228394
ILMN_1762990	KIAA0141	KIAA0141	-0.430361	8.55737	0.000428834	0.0107828
ILMN_1784287	TGFBR3	transforming growth factor, beta receptor III	-0.430871	7.90912	2.93411e-06	0.000450117
ILMN_1730082	RPUSD4	RNA pseudouridylate synthase domain containing 4	-0.431965	9.63954	0.0026841	0.0337022
ILMN_1801226	DOCK6	dedicator of cytokinesis 6	-0.432556	8.00333	0.00125197	0.0215164
ILMN_2052891	PKD2	polycystic kidney disease 2 (autosomal dominant)	-0.432759	8.31932	0.000903452	0.0173246
ILMN_3248218	SNORD104	small nucleolar RNA, C/D box 104	-0.433074	8.61203	0.00120467	0.0209294
ILMN_1706015	FAM43A	family with sequence similarity 43, member A	-0.433614	8.15192	0.000122839	0.00485628
ILMN_2408039	EEF1D	eukaryotic translation elongation factor 1 delta (guanine nucleotide exchange protein)	-0.434054	11.916	0.000959203	0.0180389
ILMN_1757604	TPM2	tropomyosin 2 (beta)	-0.434489	7.69887	0.000228461	0.00711605
ILMN_1683059	SIRT5	sirtuin 5	-0.434627	7.88445	0.000906485	0.0173385
ILMN_1755536	PFDN5	prefoldin subunit 5	-0.435556	12.2848	0.00359587	0.0403949
ILMN_3248890	SNORA24	small nucleolar RNA, H/ACA box 24	-0.436736	8.28044	0.000765133	0.0157288
ILMN_1692707	PTRHD1	peptidyl-tRNA hydrolase domain containing 1	-0.437146	8.89755	0.00119521	0.0208133
ILMN_2370976	MYOF	myoferlin	-0.437563	7.62367	0.000230618	0.00714738
ILMN_1681892	OAZ3	ornithine decarboxylase antizyme 3	-0.43781	8.05814	0.00187813	0.0278094
ILMN_2208495	CERS5	ceramide synthase 5	-0.437849	8.561	4.24987e-05	0.00243262
ILMN_1798790	IL17RC	interleukin 17 receptor C	-0.437989	7.85674	0.000345898	0.0093083
ILMN_2324162	SLC45A1	solute carrier family 45, member 1	-0.438378	7.55368	4.01895e-05	0.002378
ILMN_1789830	CFLAR	CASP8 and FADD-like apoptosis regulator	-0.438587	8.15429	0.00127239	0.0217487
ILMN_1708328	RAB11FIP3	RAB11 family interacting protein 3 (class II)	-0.439798	9.15586	0.00210847	0.0299421
ILMN_1777061	NA	NA	-0.440487	8.29581	0.0021359	0.0300665
ILMN_1787718	SLC27A1	solute carrier family 27 (fatty acid transporter), member 1	-0.441206	7.9612	0.00177466	0.0269136
ILMN_1656399	TCEAL8	transcription elongation factor A (SII)-like 8	-0.441624	8.44005	4.08976e-07	0.000122971
ILMN_2405592	EMC6	ER membrane protein complex subunit 6	-0.442241	8.61422	0.000229482	0.007138
ILMN_1653871	NAMPT	nicotinamide phosphoribosyltransferase	-0.442653	9.90805	0.00429666	0.0453836
ILMN_1703305	TWF2	twinfilin actin-binding protein 2	-0.442787	8.49732	0.00321044	0.0375834
ILMN_2263144	TMEM223	transmembrane protein 223	-0.443514	8.96682	0.00485408	0.0494196
ILMN_1679025	NA	NA	-0.443725	8.37242	0.00315569	0.0372081
ILMN_1655645	AK2	adenylate kinase 2	-0.444214	8.06084	0.000186256	0.00627842
ILMN_2068435	ZNF700	zinc finger protein 700	-0.444714	8.97219	0.00431763	0.0455837
ILMN_3234089	N4BP2L2	NEDD4 binding protein 2-like 2	-0.444861	7.66153	1.13947e-06	0.000267668
ILMN_3236765	UPK3BL	uroplakin 3B-like	-0.444958	8.09507	0.0015349	0.0246018
ILMN_2395451	ASS1	argininosuccinate synthase 1	-0.4462	8.06692	0.000200327	0.00655133
ILMN_1799113	CEP83	centrosomal protein 83kDa	-0.44676	8.39966	0.000200265	0.00655133
ILMN_2363591	SDCBP	syndecan binding protein (syntenin)	-0.447646	8.47429	0.0035326	0.0400119
ILMN_2410965	MRI1	methylthioribose-1-phosphate isomerase 1	-0.448086	9.23605	0.00104199	0.0190372
ILMN_1732926	PVT1	Pvt1 oncogene (non-protein coding)	-0.448441	8.09741	0.00411784	0.0440824
ILMN_3237981	CARNS1	carnosine synthase 1	-0.448886	7.59527	6.28718e-05	0.00319329
ILMN_1678032	NR1H2	nuclear receptor subfamily 1, group H, member 2	-0.449068	8.18167	0.00478263	0.0489779
ILMN_2399016	MMP28	matrix metallopeptidase 28	-0.449384	7.42957	8.1961e-06	0.000859676
ILMN_1656335	RIT1	Ras-like without CAAX 1	-0.452314	8.68426	0.00351219	0.0398407
ILMN_1683175	RPP25L	ribonuclease P/MRP 25kDa subunit-like	-0.452678	10.3402	0.00110302	0.0197306
ILMN_3243156	AHNAK2	AHNAK nucleoprotein 2	-0.452797	7.49031	9.2518e-06	0.000934631
ILMN_1654516	TMEM120A	transmembrane protein 120A	-0.453609	8.81391	0.00155156	0.0246952
ILMN_1794260	KDM2B	lysine (K)-specific demethylase 2B	-0.453984	9.7046	0.00400148	0.0432992
ILMN_1839609	NA	NA	-0.454074	8.2191	0.00244091	0.0319843
ILMN_1805693	GMIP	GEM interacting protein	-0.454288	7.82751	0.000484435	0.0116715
ILMN_1793578	ZFP37	ZFP37 zinc finger protein	-0.454718	8.37244	5.93163e-05	0.0030401
ILMN_2158705	ACYP2	acylphosphatase 2, muscle type	-0.458068	8.48761	1.71303e-05	0.00136988
ILMN_2267914	CD68	CD68 molecule	-0.45825	7.47896	7.88782e-08	4.68101e-05
ILMN_3236713	SNHG1	small nucleolar RNA host gene 1 (non-protein coding)	-0.45955	10.3706	0.00266743	0.0335864
ILMN_2329569	C9orf116	chromosome 9 open reading frame 116	-0.460165	8.42774	2.51082e-05	0.0017422
ILMN_1769556	NPR3	natriuretic peptide receptor 3	-0.460251	7.79677	0.00105798	0.0192098
ILMN_1717060	NA	NA	-0.460341	8.18576	4.59092e-05	0.00254373
ILMN_2330341	TCEAL4	transcription elongation factor A (SII)-like 4	-0.464753	10.0077	0.000274134	0.00803899
ILMN_1807514	ZNF394	zinc finger protein 394	-0.464792	8.33947	0.00237526	0.0316762
ILMN_2277676	ERCC1	excision repair cross-complementation group 1	-0.464988	8.78032	0.00115348	0.0202744
ILMN_1724897	C14orf93	chromosome 14 open reading frame 93	-0.465269	8.47944	0.000307082	0.00867797
ILMN_1811592	ARHGAP21	Rho GTPase activating protein 21	-0.466061	8.3333	0.00260789	0.0331514
ILMN_2163723	KRT7	keratin 7	-0.466222	7.43766	0.00257586	0.0329483
ILMN_1686750	MGEA5	meningioma expressed antigen 5 (hyaluronidase)	-0.466673	9.2829	0.000882687	0.017057
ILMN_1740426	RASD1	RAS, dexamethasone-induced 1	-0.467724	7.87335	0.00247446	0.0321994
ILMN_1814808	BFAR	bifunctional apoptosis regulator	-0.467804	8.9485	0.00138952	0.0230068
ILMN_1745655	PEX16	peroxisomal biogenesis factor 16	-0.468404	8.47456	0.000259825	0.00769951
ILMN_1676062	DIP2C	DIP2 disco-interacting protein 2 homolog C (Drosophila)	-0.468508	7.96399	0.000582289	0.0131827
ILMN_3241834	NA	NA	-0.472101	8.6904	1.79652e-05	0.00141162
ILMN_1694034	LGALS4	lectin, galactoside-binding, soluble, 4	-0.472422	7.44831	2.45657e-05	0.00171759
ILMN_1795243	NA	NA	-0.472997	9.10034	0.00454848	0.0472903
ILMN_1886769	NA	NA	-0.473787	8.0748	0.00022651	0.00708575
ILMN_1842582	NA	NA	-0.474757	8.72686	0.00156337	0.0248278
ILMN_1720282	NQO1	NAD(P)H dehydrogenase, quinone 1	-0.474784	8.63504	0.00347754	0.0396071
ILMN_1741960	DGKG	diacylglycerol kinase, gamma 90kDa	-0.474928	7.44062	1.16676e-06	0.000271255
ILMN_2319344	APEX1	APEX nuclease (multifunctional DNA repair enzyme) 1	-0.475108	10.8247	0.00457476	0.0474979
ILMN_1755138	NEK8	NIMA-related kinase 8	-0.475532	7.78226	1.84519e-06	0.000354306
ILMN_1656292	NA	NA	-0.475794	9.7698	0.00410096	0.0439929
ILMN_2173294	THNSL2	threonine synthase-like 2 (S. cerevisiae)	-0.475807	8.21467	0.000747284	0.0155605
ILMN_1688318	FRG1B	FSHD region gene 1 family, member B	-0.476054	9.82841	0.000793227	0.0161009
ILMN_2262444	PDE7A	phosphodiesterase 7A	-0.476672	7.99994	0.000231051	0.00714738
ILMN_2400183	DPH5	diphthamide biosynthesis 5	-0.476997	8.22387	0.000334017	0.00912211
ILMN_1704665	GPM6B	glycoprotein M6B	-0.477565	7.618	3.28531e-05	0.00211074
ILMN_1703102	NA	NA	-0.47787	9.49317	0.00297147	0.03617
ILMN_1715693	NA	NA	-0.478782	9.84931	0.00213026	0.0300665
ILMN_3280952	NA	NA	-0.479934	13.1137	0.000835575	0.016558
ILMN_1665219	LTBP4	latent transforming growth factor beta binding protein 4	-0.480266	7.92544	0.00127038	0.0217487
ILMN_1695983	DDX42	DEAD (Asp-Glu-Ala-Asp) box helicase 42	-0.48046	9.35623	0.00318778	0.0374025
ILMN_1907042	C1orf132	chromosome 1 open reading frame 132	-0.481359	8.34592	0.00073075	0.0153706
ILMN_1669982	CCDC85A	coiled-coil domain containing 85A	-0.483422	7.44881	4.78133e-05	0.00261074
ILMN_1690921	STAT2	signal transducer and activator of transcription 2, 113kDa	-0.48347	8.93325	6.26015e-05	0.00318674
ILMN_1680624	CREG1	cellular repressor of E1A-stimulated genes 1	-0.487072	10.2259	0.000389366	0.0101485
ILMN_1737689	NA	NA	-0.48833	10.6502	7.10482e-05	0.00338637
ILMN_1732577	TMEM216	transmembrane protein 216	-0.488526	8.92127	0.00093235	0.0176833
ILMN_1794213	ABHD14A	abhydrolase domain containing 14A	-0.489576	8.38279	0.00211716	0.02999
ILMN_2348268	IFFO1	intermediate filament family orphan 1	-0.490121	8.03694	0.00092195	0.017544
ILMN_2177090	NBPF11	neuroblastoma breakpoint family, member 11	-0.490129	10.5682	0.0048873	0.0495787
ILMN_1710209	MFSD6	major facilitator superfamily domain containing 6	-0.491127	8.09021	0.00241664	0.0317981
ILMN_1776077	SF1	splicing factor 1	-0.49186	8.17096	9.67116e-05	0.00421031
ILMN_1813191	NA	NA	-0.492407	8.77917	0.00216696	0.0303219
ILMN_1761058	ACAD11	acyl-CoA dehydrogenase family, member 11	-0.492423	8.46447	0.00182395	0.0273847
ILMN_1703852	EFNB2	ephrin-B2	-0.494532	9.4929	0.00104636	0.019091
ILMN_2069322	TEKT4P2	tektin 4 pseudogene 2	-0.494609	7.90621	0.0037998	0.0420045
ILMN_1798826	MRPS25	mitochondrial ribosomal protein S25	-0.494881	8.72803	0.00128524	0.0218743
ILMN_1695763	PDIA5	protein disulfide isomerase family A, member 5	-0.49562	8.8917	0.0044377	0.0464815
ILMN_3240077	RPL31P57	ribosomal protein L31 pseudogene 57	-0.496432	7.58676	6.4676e-05	0.00322186
ILMN_1695917	C5orf15	chromosome 5 open reading frame 15	-0.496576	10.4531	0.00163211	0.025613
ILMN_1757644	UBE2H	ubiquitin-conjugating enzyme E2H	-0.496974	8.35762	7.74352e-05	0.00359309
ILMN_1698463	ILF3	interleukin enhancer binding factor 3, 90kDa	-0.498017	10.2545	0.00424438	0.0449789
ILMN_1685371	SUMF2	sulfatase modifying factor 2	-0.498328	8.08772	0.00081583	0.0163528
ILMN_1754121	CSK	c-src tyrosine kinase	-0.498406	8.99269	0.000771239	0.0157803
ILMN_1771126	RORC	RAR-related orphan receptor C	-0.498568	8.00936	0.00195923	0.0286174
ILMN_1653319	MC1R	melanocortin 1 receptor (alpha melanocyte stimulating hormone receptor)	-0.498884	8.2159	0.00022417	0.00706043
ILMN_1735499	DCBLD2	discoidin, CUB and LCCL domain containing 2	-0.500729	8.50576	0.00331888	0.0384823
ILMN_2393169	THOC5	THO complex 5	-0.5012	8.81723	0.00154466	0.0246871
ILMN_1658333	ECM1	extracellular matrix protein 1	-0.502526	7.54329	0.00141269	0.0233272
ILMN_1807439	ALDH1A3	aldehyde dehydrogenase 1 family, member A3	-0.502733	7.48039	1.39772e-05	0.00122171
ILMN_1798256	UPP1	uridine phosphorylase 1	-0.507379	7.85626	0.000595102	0.0133107
ILMN_1706598	ACPL2	acid phosphatase-like 2	-0.509422	8.17726	0.000186085	0.00627842
ILMN_1672356	NA	NA	-0.511666	8.1706	0.00260556	0.0331404
ILMN_2382431	ANKRD36	ankyrin repeat domain 36	-0.512233	8.05168	0.00033957	0.00923376
ILMN_3286813	NA	NA	-0.513905	9.01691	0.0015109	0.0243722
ILMN_1694539	MAP3K6	mitogen-activated protein kinase kinase kinase 6	-0.514147	8.22699	0.00173905	0.026588
ILMN_2054019	ISG15	ISG15 ubiquitin-like modifier	-0.514259	11.613	0.00150895	0.0243722
ILMN_1778681	EBF1	early B-cell factor 1	-0.515331	7.62591	0.00094989	0.0179352
ILMN_1683740	NA	NA	-0.515618	8.09392	0.000286043	0.00826995
ILMN_3237507	ATXN7L3B	ataxin 7-like 3B	-0.516217	10.2052	0.00435552	0.0458639
ILMN_1655117	WDR19	WD repeat domain 19	-0.516664	8.79266	0.000964725	0.0180723
ILMN_1773901	STX12	syntaxin 12	-0.516849	8.12999	1.43885e-05	0.00123374
ILMN_2184640	NOLC1	nucleolar and coiled-body phosphoprotein 1	-0.517143	8.54649	0.000527293	0.0122461
ILMN_1811682	CLIP2	CAP-GLY domain containing linker protein 2	-0.517182	7.68382	0.000251908	0.00752421
ILMN_2129563	LDLRAD3	low density lipoprotein receptor class A domain containing 3	-0.517204	7.60669	0.000125687	0.00492935
ILMN_3289745	NA	NA	-0.518746	8.0727	0.000248425	0.00746964
ILMN_1855278	NA	NA	-0.519664	8.043	0.00238822	0.0317365
ILMN_1685170	ANXA11	annexin A11	-0.520833	8.23923	0.00391816	0.042644
ILMN_1718712	FAM217B	family with sequence similarity 217, member B	-0.521453	7.81295	3.04683e-05	0.00201051
ILMN_1738075	CMIP	c-Maf inducing protein	-0.521678	9.03773	0.00258623	0.0330062
ILMN_1668345	OAF	OAF homolog (Drosophila)	-0.523929	8.9594	0.00193356	0.0283779
ILMN_1773952	NA	NA	-0.524319	8.0083	0.000387561	0.0101239
ILMN_2048982	ZBTB25	zinc finger and BTB domain containing 25	-0.525234	7.87067	8.62707e-06	0.000892427
ILMN_1709067	SAMD11	sterile alpha motif domain containing 11	-0.525596	8.22685	0.00151422	0.0243908
ILMN_1717094	ZNF618	zinc finger protein 618	-0.526294	8.33622	3.4185e-07	0.000108578
ILMN_1733932	SNUPN	snurportin 1	-0.526331	9.06992	0.00435565	0.0458639
ILMN_1744046	DIAPH2	diaphanous-related formin 2	-0.526689	8.17577	1.87979e-07	7.8502e-05
ILMN_1818617	NA	NA	-0.527219	8.74229	0.000423097	0.0106725
ILMN_2141941	TOR1AIP1	torsin A interacting protein 1	-0.527906	9.12949	0.000342627	0.0092534
ILMN_1722276	PAFAH1B1	platelet-activating factor acetylhydrolase 1b, regulatory subunit 1 (45kDa)	-0.528978	8.87851	0.00124712	0.0214957
ILMN_3289100	NA	NA	-0.531697	10.8114	0.000854756	0.0167282
ILMN_2198413	MYEOV	myeloma overexpressed	-0.53189	7.53675	3.08772e-06	0.000464209
ILMN_1665526	TCEA2	transcription elongation factor A (SII), 2	-0.532252	8.78207	0.000592669	0.0132856
ILMN_1708143	FAM127A	family with sequence similarity 127, member A	-0.532489	9.57647	0.00274573	0.0342851
ILMN_1655930	ELL2	elongation factor, RNA polymerase II, 2	-0.535145	8.17404	0.000691769	0.0147728
ILMN_1720438	RPL26P30	ribosomal protein L26 pseudogene 30	-0.535288	9.93279	0.00264701	0.0334108
ILMN_1688103	CTNNBIP1	catenin, beta interacting protein 1	-0.53789	8.24107	0.000498006	0.0118716
ILMN_2367165	ABTB1	ankyrin repeat and BTB (POZ) domain containing 1	-0.538505	7.9891	0.00195935	0.0286174
ILMN_1695246	KLHDC8B	kelch domain containing 8B	-0.53944	8.33218	0.00455588	0.0473237
ILMN_1669972	NCR3LG1	natural killer cell cytotoxicity receptor 3 ligand 1	-0.539671	8.6972	0.000324915	0.00897676
ILMN_1753265	C12orf76	chromosome 12 open reading frame 76	-0.542213	8.61021	3.22172e-05	0.00209375
ILMN_2356111	SLC41A3	solute carrier family 41, member 3	-0.54234	8.51417	4.02203e-06	0.000553054
ILMN_3227529	NA	NA	-0.542413	8.51299	0.000934888	0.0177111
ILMN_1778347	NUDT2	nudix (nucleoside diphosphate linked moiety X)-type motif 2	-0.542548	10.1896	0.000241415	0.00735696
ILMN_2174127	DCBLD2	discoidin, CUB and LCCL domain containing 2	-0.543299	8.45334	0.00404293	0.0435813
ILMN_1786473	FOXD4	forkhead box D4	-0.543323	7.87239	1.88705e-06	0.000357603
ILMN_1681703	FOXO3	forkhead box O3	-0.544284	9.6653	6.10077e-05	0.0031197
ILMN_1731165	SLC16A8	solute carrier family 16 (monocarboxylate transporter), member 8	-0.544588	7.59064	3.27624e-06	0.000479757
ILMN_2307032	OSBPL5	oxysterol binding protein-like 5	-0.544726	7.91938	0.0036698	0.0409084
ILMN_1749244	LYRM1	LYR motif containing 1	-0.54531	10.576	0.000460074	0.0112436
ILMN_1659888	PPP1R14B	protein phosphatase 1, regulatory (inhibitor) subunit 14B	-0.545335	10.9744	0.00387687	0.0423993
ILMN_2197225	EIF4EBP3	eukaryotic translation initiation factor 4E binding protein 3	-0.545919	8.33515	0.000259177	0.00769648
ILMN_1697317	DYNLRB2	dynein, light chain, roadblock-type 2	-0.546578	8.02888	1.72248e-07	7.32897e-05
ILMN_2360710	TPM1	tropomyosin 1 (alpha)	-0.547182	10.9768	0.00222574	0.030602
ILMN_1727178	COLCA1	colorectal cancer associated 1	-0.549144	7.81602	1.36945e-05	0.00120165
ILMN_1684038	CLIP1	CAP-GLY domain containing linker protein 1	-0.549904	8.00022	0.00085204	0.0167081
ILMN_1737988	PRNP	prion protein	-0.5519	9.81937	1.12423e-05	0.00105609
ILMN_2124386	RGL2	ral guanine nucleotide dissociation stimulator-like 2	-0.553008	8.38568	0.000476575	0.0115329
ILMN_2278636	CUX1	cut-like homeobox 1	-0.553655	8.78448	3.6477e-05	0.0022414
ILMN_1763842	PTRH1	peptidyl-tRNA hydrolase 1 homolog (S. cerevisiae)	-0.555822	8.38955	0.00196171	0.0286333
ILMN_2206746	BGN	biglycan	-0.556812	7.76526	0.00265153	0.0334421
ILMN_1903914	NA	NA	-0.557351	8.18163	0.00223232	0.030606
ILMN_1706873	RPL34	ribosomal protein L34	-0.557984	9.66216	0.000652865	0.0142662
ILMN_3302919	MYOF	myoferlin	-0.558124	7.85315	9.81162e-05	0.00426324
ILMN_2263466	ACADVL	acyl-CoA dehydrogenase, very long chain	-0.558886	8.26557	0.00239938	0.031756
ILMN_1792671	C12orf29	chromosome 12 open reading frame 29	-0.559654	9.06753	0.000127848	0.00497946
ILMN_1667883	THOC5	THO complex 5	-0.560755	8.95643	9.02753e-05	0.00402332
ILMN_1654946	ZSCAN18	zinc finger and SCAN domain containing 18	-0.563365	9.30433	0.00112005	0.0198854
ILMN_1689296	ARMC10	armadillo repeat containing 10	-0.563926	8.72524	0.00181031	0.027326
ILMN_1785857	NA	NA	-0.565657	9.21968	4.40889e-05	0.00250255
ILMN_1811636	IFT57	intraflagellar transport 57 homolog (Chlamydomonas)	-0.567197	7.92697	0.000630098	0.0138763
ILMN_1751726	NA	NA	-0.567721	13.0242	0.00115609	0.0203045
ILMN_1774261	DOK4	docking protein 4	-0.567944	8.61086	5.57558e-05	0.00293773
ILMN_1725079	TSPAN31	tetraspanin 31	-0.569516	8.76699	0.0030529	0.0366202
ILMN_1785356	DENND5A	DENN/MADD domain containing 5A	-0.569725	8.56742	0.000533283	0.0123344
ILMN_1685722	EIF4A2	eukaryotic translation initiation factor 4A2	-0.570105	12.441	0.00220786	0.0305456
ILMN_1802151	OSBPL5	oxysterol binding protein-like 5	-0.570558	7.97019	0.00455442	0.0473237
ILMN_1667716	TMEM101	transmembrane protein 101	-0.571078	9.38951	0.000114754	0.00469463
ILMN_1673880	EFEMP1	EGF containing fibulin-like extracellular matrix protein 1	-0.571286	7.41127	1.81144e-08	1.63399e-05
ILMN_3305949	NA	NA	-0.571851	13.599	1.10158e-05	0.00104887
ILMN_1788607	RPL23A	ribosomal protein L23a	-0.572421	9.12879	0.000281793	0.00817853
ILMN_1802780	CD163L1	CD163 molecule-like 1	-0.574962	7.85005	4.04718e-05	0.002378
ILMN_1671554	LPIN1	lipin 1	-0.575362	9.40787	3.92063e-05	0.00235125
ILMN_1737585	VARS2	valyl-tRNA synthetase 2, mitochondrial	-0.576491	8.69538	0.000249345	0.00747736
ILMN_1846517	RP11-15A1.3	uncharacterized LOC100505715	-0.577154	8.05307	0.000704084	0.0149368
ILMN_1690532	NA	NA	-0.57791	7.87744	9.21629e-05	0.00407949
ILMN_2233878	SERF1B	small EDRK-rich factor 1B (centromeric)	-0.578042	8.7663	4.77736e-05	0.00261074
ILMN_1654392	KHNYN	KH and NYN domain containing	-0.578208	8.26531	6.47201e-05	0.00322186
ILMN_2220283	HNRNPA1P10	heterogeneous nuclear ribonucleoprotein A1 pseudogene 10	-0.579661	8.74446	3.55649e-05	0.00221454
ILMN_2299612	TMEM150A	transmembrane protein 150A	-0.579792	8.26104	0.0011137	0.019846
ILMN_1690017	SPINK5	serine peptidase inhibitor, Kazal type 5	-0.581575	7.61779	2.59843e-05	0.00177773
ILMN_1657111	NA	NA	-0.581789	7.53333	5.05935e-07	0.000148173
ILMN_1764970	JMJD1C	jumonji domain containing 1C	-0.582837	8.7199	0.00304556	0.0365711
ILMN_1713990	TRIP6	thyroid hormone receptor interactor 6	-0.583854	8.08884	7.68105e-06	0.000832766
ILMN_1759175	DUSP10	dual specificity phosphatase 10	-0.584833	7.71268	5.97648e-06	0.000708329
ILMN_1808765	ZNF25	zinc finger protein 25	-0.584949	8.10664	0.000715554	0.0150949
ILMN_1800130	ETNK2	ethanolamine kinase 2	-0.585805	7.84807	0.00218892	0.0304894
ILMN_1744949	RHOBTB3	Rho-related BTB domain containing 3	-0.586384	8.29767	5.80065e-06	0.000699522
ILMN_1747227	ADORA1	adenosine A1 receptor	-0.587354	7.73676	1.21689e-05	0.00112891
ILMN_1810577	RPS4X	ribosomal protein S4, X-linked	-0.58852	12.7398	0.00170786	0.0263074
ILMN_1700728	KRTCAP3	keratinocyte associated protein 3	-0.588675	10.0482	0.000994885	0.0184201
ILMN_1766125	LONP1	lon peptidase 1, mitochondrial	-0.590839	9.64931	0.00129574	0.0220198
ILMN_1789702	GBE1	glucan (1,4-alpha-), branching enzyme 1	-0.591187	8.48373	0.00450916	0.0469869
ILMN_1728224	OGFR	opioid growth factor receptor	-0.59146	7.92422	0.00189659	0.0280092
ILMN_1718032	NA	NA	-0.592263	7.64349	6.74509e-05	0.00329827
ILMN_1666206	GSDMB	gasdermin B	-0.592504	8.37684	0.000483548	0.0116697
ILMN_2222065	FZD1	frizzled class receptor 1	-0.592771	7.70555	5.99933e-06	0.000708329
ILMN_1790533	PHACTR2	phosphatase and actin regulator 2	-0.593121	8.37243	9.03706e-07	0.000230699
ILMN_1826531	ATXN7L3B	ataxin 7-like 3B	-0.593233	10.2904	0.00209699	0.0298542
ILMN_1734472	PEBP4	phosphatidylethanolamine-binding protein 4	-0.594766	7.52986	7.5874e-08	4.68101e-05
ILMN_1793371	KIAA0430	KIAA0430	-0.595792	8.68342	0.000145187	0.00539392
ILMN_1767470	SCPEP1	serine carboxypeptidase 1	-0.597181	9.10467	4.8198e-05	0.00261907
ILMN_1801205	GPNMB	glycoprotein (transmembrane) nmb	-0.59758	7.5551	1.64201e-07	7.26059e-05
ILMN_1664922	FLNB	filamin B, beta	-0.597675	10.8096	0.00229698	0.0311356
ILMN_1801216	S100P	S100 calcium binding protein P	-0.597768	8.04533	2.25001e-06	0.000405919
ILMN_1678922	HERC4	HECT and RLD domain containing E3 ubiquitin protein ligase 4	-0.59833	8.74697	5.4388e-05	0.00288178
ILMN_1685441	ASAP3	ArfGAP with SH3 domain, ankyrin repeat and PH domain 3	-0.598519	8.20558	0.000143119	0.00534314
ILMN_3188106	CYTH2	cytohesin 2	-0.598693	9.23433	0.000816516	0.0163528
ILMN_2072598	LOC401357	uncharacterized LOC401357	-0.601267	8.30326	0.00481253	0.0491742
ILMN_2084073	UCN	urocortin	-0.603559	8.04075	0.000986361	0.0183079
ILMN_2364376	ILK	integrin-linked kinase	-0.604009	9.97919	0.00138557	0.022992
ILMN_1755173	PLEKHA4	pleckstrin homology domain containing, family A (phosphoinositide binding specific) member 4	-0.604084	8.14318	0.000120994	0.00481222
ILMN_1656868	NA	NA	-0.604774	12.1519	0.00421935	0.0448612
ILMN_1770048	DPH5	diphthamide biosynthesis 5	-0.605413	9.28714	0.000285106	0.00826403
ILMN_1699521	NA	NA	-0.605414	7.8386	0.000789467	0.0160766
ILMN_1675406	PPAPDC1B	phosphatidic acid phosphatase type 2 domain containing 1B	-0.605434	8.86469	8.49999e-05	0.00384135
ILMN_1814917	TLE2	transducin-like enhancer of split 2	-0.605634	8.35219	0.000219254	0.00696394
ILMN_1808508	KITLG	KIT ligand	-0.605638	8.13284	0.00286948	0.0353429
ILMN_1807894	SLC7A8	solute carrier family 7 (amino acid transporter light chain, L system), member 8	-0.60903	7.69043	9.10375e-05	0.00404928
ILMN_1659490	NA	NA	-0.609127	8.13354	0.00133213	0.0224166
ILMN_3301324	NA	NA	-0.609796	13.361	3.0462e-05	0.00201051
ILMN_1742935	ZNF33B	zinc finger protein 33B	-0.611527	8.87947	0.000518553	0.0121432
ILMN_1771333	CD47	CD47 molecule	-0.611649	8.5025	7.2809e-07	0.000200234
ILMN_1811616	EEPD1	endonuclease/exonuclease/phosphatase family domain containing 1	-0.611782	7.74736	0.000117373	0.00474352
ILMN_1687247	SPATA20	spermatogenesis associated 20	-0.611977	9.79291	0.000799138	0.0162063
ILMN_1690282	CRADD	CASP2 and RIPK1 domain containing adaptor with death domain	-0.612674	9.03232	1.1147e-06	0.000267668
ILMN_2364022	SLC16A3	solute carrier family 16 (monocarboxylate transporter), member 3	-0.613178	7.93712	1.03321e-05	0.000995724
ILMN_2384122	GPR56	G protein-coupled receptor 56	-0.613194	8.64497	0.00177772	0.0269237
ILMN_1787345	FKBP11	FK506 binding protein 11, 19 kDa	-0.614153	8.79361	5.82709e-05	0.00301392
ILMN_1803559	NA	NA	-0.614797	9.20189	0.000184343	0.00627015
ILMN_1689110	NOB1	NIN1/RPN12 binding protein 1 homolog (S. cerevisiae)	-0.616994	8.78976	0.000226919	0.00708575
ILMN_3201986	NA	NA	-0.617806	12.4875	0.00154253	0.0246826
ILMN_1772821	NA	NA	-0.618112	8.97059	0.000999345	0.0184723
ILMN_1771003	HAUS4	HAUS augmin-like complex, subunit 4	-0.618915	9.45462	0.000140991	0.00529914
ILMN_2352190	CLIP2	CAP-GLY domain containing linker protein 2	-0.619979	7.77181	1.33878e-05	0.00118395
ILMN_2087702	MYH9	myosin, heavy chain 9, non-muscle	-0.620638	10.482	9.87479e-05	0.00426602
ILMN_1798081	PTPRF	protein tyrosine phosphatase, receptor type, F	-0.621787	10.289	0.000459019	0.0112436
ILMN_1715969	SLC25A37	solute carrier family 25 (mitochondrial iron transporter), member 37	-0.62226	9.80728	0.00401851	0.0433803
ILMN_2385220	DFFA	DNA fragmentation factor, 45kDa, alpha polypeptide	-0.622532	9.03717	0.00301206	0.03646
ILMN_3241118	NA	NA	-0.623134	8.64872	0.000119132	0.00477123
ILMN_1743241	ARL4A	ADP-ribosylation factor-like 4A	-0.624581	7.77004	6.82501e-06	0.000773421
ILMN_1747759	WSB1	WD repeat and SOCS box containing 1	-0.625493	8.1127	0.000610004	0.0135219
ILMN_3210304	NA	NA	-0.625984	9.08005	0.00383228	0.0421263
ILMN_1790807	XPC	xeroderma pigmentosum, complementation group C	-0.626678	9.75769	0.000130173	0.00504385
ILMN_1664912	IL11RA	interleukin 11 receptor, alpha	-0.627288	8.46336	3.38717e-05	0.0021461
ILMN_1796900	NUDCD3	NudC domain containing 3	-0.628244	8.49279	0.00193414	0.0283779
ILMN_1684497	PYROXD2	pyridine nucleotide-disulphide oxidoreductase domain 2	-0.628754	8.16123	0.000383854	0.0100538
ILMN_1709795	RAC2	ras-related C3 botulinum toxin substrate 2 (rho family, small GTP binding protein Rac2)	-0.628821	9.10252	0.000522022	0.0121865
ILMN_3243690	LGALS7B	lectin, galactoside-binding, soluble, 7B	-0.628965	7.51009	4.4868e-06	0.000585184
ILMN_2108735	EEF1A2	eukaryotic translation elongation factor 1 alpha 2	-0.629141	10.7567	0.002238	0.030606
ILMN_1695276	MAPRE2	microtubule-associated protein, RP/EB family, member 2	-0.629949	9.172	0.000132427	0.00508749
ILMN_2140700	CRIPAK	cysteine-rich PAK1 inhibitor	-0.633133	8.20999	0.00157819	0.0249928
ILMN_1739847	EIF3D	eukaryotic translation initiation factor 3, subunit D	-0.633498	11.5581	0.000624396	0.0137776
ILMN_3279017	NA	NA	-0.633981	13.6194	0.00303669	0.0365423
ILMN_1689456	ZBTB20	zinc finger and BTB domain containing 20	-0.63446	8.02075	0.000350218	0.00937978
ILMN_1762316	CPSF3L	cleavage and polyadenylation specific factor 3-like	-0.636612	8.29461	0.00111308	0.019846
ILMN_1654445	NA	NA	-0.63719	9.6374	0.00081613	0.0163528
ILMN_2260991	TSPO	translocator protein (18kDa)	-0.638294	10.2959	3.04121e-05	0.00201051
ILMN_1756146	WDR45	WD repeat domain 45	-0.638781	8.18094	0.000106145	0.00446582
ILMN_2130180	RPL13P5	ribosomal protein L13 pseudogene 5	-0.638911	8.54089	0.00461249	0.0477357
ILMN_2110532	RPL26L1	ribosomal protein L26-like 1	-0.639606	10.4153	0.00266396	0.0335614
ILMN_1796755	ITGB5	integrin, beta 5	-0.639704	8.77539	0.00211432	0.0299875
ILMN_2087303	XKR8	XK, Kell blood group complex subunit-related family, member 8	-0.639939	7.94732	0.00159602	0.0252043
ILMN_2306955	ACPL2	acid phosphatase-like 2	-0.640349	8.17909	2.73045e-05	0.00183804
ILMN_1697227	USP36	ubiquitin specific peptidase 36	-0.640561	8.19195	0.00248535	0.0322667
ILMN_1717165	IGBP1	immunoglobulin (CD79A) binding protein 1	-0.642268	9.46741	0.00232009	0.0313029
ILMN_2082893	LOC440157	uncharacterized LOC440157	-0.642652	9.09545	0.000326138	0.00898013
ILMN_2348788	CD44	CD44 molecule (Indian blood group)	-0.642907	7.81952	0.00205167	0.0293947
ILMN_1689446	EIF3G	eukaryotic translation initiation factor 3, subunit G	-0.64333	11.0921	0.00229868	0.0311356
ILMN_1691053	NA	NA	-0.646093	9.11533	0.00482936	0.0492857
ILMN_1756685	DEPTOR	DEP domain containing MTOR-interacting protein	-0.646917	8.25933	1.24125e-05	0.00114251
ILMN_1657475	GALT	galactose-1-phosphate uridylyltransferase	-0.648853	8.87118	0.000816165	0.0163528
ILMN_1723962	LXN	latexin	-0.649914	7.91265	0.000199106	0.00654526
ILMN_1729216	CRYAB	crystallin, alpha B	-0.650752	7.50987	8.03427e-06	0.0008507
ILMN_3267760	NA	NA	-0.651678	10.6282	0.00235523	0.0315772
ILMN_1683887	DEFB132	defensin, beta 132	-0.653212	7.51332	2.14583e-09	2.68837e-06
ILMN_1770425	CDIPT	CDP-diacylglycerol--inositol 3-phosphatidyltransferase	-0.654778	9.47699	0.000856925	0.0167457
ILMN_1745904	CCDC6	coiled-coil domain containing 6	-0.655819	10.1759	0.00075753	0.0156583
ILMN_3237966	KDM2A	lysine (K)-specific demethylase 2A	-0.656149	8.99952	1.30556e-05	0.00117298
ILMN_1806705	ASB6	ankyrin repeat and SOCS box containing 6	-0.658417	8.10592	3.50127e-06	0.000505465
ILMN_1778917	CDK7	cyclin-dependent kinase 7	-0.658769	10.0783	0.00108992	0.0195847
ILMN_1693471	KLHL35	kelch-like family member 35	-0.658801	7.8574	6.82302e-05	0.00331608
ILMN_2082244	FOXK1	forkhead box K1	-0.659002	9.34871	0.000363478	0.00965464
ILMN_3236061	NA	NA	-0.659573	8.22052	0.000262193	0.00775946
ILMN_1774256	PRSS21	protease, serine, 21 (testisin)	-0.66057	8.89404	6.44011e-05	0.00322186
ILMN_1707464	MST1	macrophage stimulating 1 (hepatocyte growth factor-like)	-0.662344	9.05006	0.00188995	0.0279477
ILMN_1769704	NA	NA	-0.664129	8.73067	0.00273606	0.0341952
ILMN_1766446	C6orf48	chromosome 6 open reading frame 48	-0.664301	8.18094	0.000874866	0.0169786
ILMN_1671731	AVPI1	arginine vasopressin-induced 1	-0.665914	8.61615	0.000930158	0.0176566
ILMN_1776188	MAP1LC3A	microtubule-associated protein 1 light chain 3 alpha	-0.667262	9.75949	0.00151265	0.0243829
ILMN_1654118	BCL2L1	BCL2-like 1	-0.670716	9.64082	0.00180734	0.027326
ILMN_1752285	RPL4	ribosomal protein L4	-0.675825	13.427	0.000734924	0.0153961
ILMN_2174394	MMS19	MMS19 nucleotide excision repair homolog (S. cerevisiae)	-0.676438	9.38277	0.00181052	0.027326
ILMN_1811181	NA	NA	-0.676633	9.05447	0.00129909	0.0220307
ILMN_2210729	STYXL1	serine/threonine/tyrosine interacting-like 1	-0.677086	9.30268	0.000966396	0.0180785
ILMN_1679920	NA	NA	-0.677753	10.0208	0.00133301	0.0224166
ILMN_1752665	ELMO3	engulfment and cell motility 3	-0.678522	8.51064	0.0024558	0.0321048
ILMN_1797342	FNBP1	formin binding protein 1	-0.679602	8.8524	0.000630868	0.0138797
ILMN_1726928	TCEA3	transcription elongation factor A (SII), 3	-0.681187	10.7317	0.00175825	0.0267433
ILMN_1813350	HSD11B2	hydroxysteroid (11-beta) dehydrogenase 2	-0.681661	8.04103	0.00188096	0.0278331
ILMN_1737604	FGGY	FGGY carbohydrate kinase domain containing	-0.681838	8.16288	0.000105075	0.00444568
ILMN_1845086	NA	NA	-0.681868	8.08386	8.92259e-05	0.00399233
ILMN_1676749	MAATS1	MYCBP-associated, testis expressed 1	-0.681927	8.48299	1.45732e-05	0.00123848
ILMN_1719695	NFKBIZ	nuclear factor of kappa light polypeptide gene enhancer in B-cells inhibitor, zeta	-0.684351	8.97755	0.00166353	0.0259611
ILMN_2206411	CTAG1A	cancer/testis antigen 1A	-0.685238	10.9103	0.00060377	0.0134276
ILMN_2362457	ZDHHC16	zinc finger, DHHC-type containing 16	-0.687841	8.61792	4.09017e-06	0.000554369
ILMN_2377496	ERCC1	excision repair cross-complementation group 1	-0.687998	9.07909	2.75055e-06	0.000439713
ILMN_1786893	RBM5	RNA binding motif protein 5	-0.688177	9.97844	0.000429135	0.0107828
ILMN_2367258	SMOX	spermine oxidase	-0.690449	7.63016	7.77683e-08	4.68101e-05
ILMN_3306950	CDK10	cyclin-dependent kinase 10	-0.691666	8.12617	4.80908e-05	0.00261907
ILMN_3244240	NA	NA	-0.693334	8.74439	0.00107437	0.0194136
ILMN_1675130	NFIC	nuclear factor I/C (CCAAT-binding transcription factor)	-0.693615	8.89992	0.00421199	0.0448252
ILMN_1856315	NA	NA	-0.695979	9.28341	0.00317976	0.0373862
ILMN_3281563	NA	NA	-0.696246	12.6699	0.00438882	0.0461409
ILMN_1714623	TOMM22	translocase of outer mitochondrial membrane 22 homolog (yeast)	-0.697788	10.7757	0.000511402	0.0120508
ILMN_1795428	WDR59	WD repeat domain 59	-0.697921	9.47714	3.52714e-05	0.00220334
ILMN_1667893	TNS3	tensin 3	-0.698323	7.60371	3.00069e-07	9.80705e-05
ILMN_1781374	TUFT1	tuftelin 1	-0.698351	8.86349	0.00124965	0.0214957
ILMN_3249651	ZDHHC8P1	zinc finger, DHHC-type containing 8 pseudogene 1	-0.699168	8.2337	0.000147963	0.00544536
ILMN_2038772	RPS9	ribosomal protein S9	-0.700752	13.326	0.00134375	0.0225467
ILMN_1702247	CCNDBP1	cyclin D-type binding-protein 1	-0.702813	10.4662	0.00093539	0.0177111
ILMN_2397954	PARP3	poly (ADP-ribose) polymerase family, member 3	-0.703701	8.50725	0.000553048	0.0127133
ILMN_1718023	APEH	acylaminoacyl-peptide hydrolase	-0.703939	10.8258	0.00252666	0.0326032
ILMN_1739885	SLC41A3	solute carrier family 41, member 3	-0.704581	8.98226	1.42762e-05	0.00123364
ILMN_1684836	AKAP12	A kinase (PRKA) anchor protein 12	-0.704588	7.70819	3.05683e-06	0.000462648
ILMN_1699925	TGM5	transglutaminase 5	-0.704911	7.4466	2.24238e-07	8.87155e-05
ILMN_3304022	NA	NA	-0.70536	12.124	0.000170808	0.00597194
ILMN_1803219	TMC4	transmembrane channel-like 4	-0.706801	8.02659	0.000169929	0.00595041
ILMN_2381753	G3BP2	GTPase activating protein (SH3 domain) binding protein 2	-0.708669	9.63305	0.000808061	0.0162702
ILMN_1668022	EPHA5	EPH receptor A5	-0.709741	7.74045	0.00061228	0.0135501
ILMN_2384241	TGFBR2	transforming growth factor, beta receptor II (70/80kDa)	-0.711122	8.01016	0.000432261	0.010819
ILMN_1773154	NFKBIA	nuclear factor of kappa light polypeptide gene enhancer in B-cells inhibitor, alpha	-0.711214	11.1371	0.000107685	0.00451012
ILMN_3227994	NA	NA	-0.711456	10.0482	0.000318645	0.00887888
ILMN_1765109	NA	NA	-0.711493	8.45618	0.000153786	0.00558458
ILMN_1745964	IRAK2	interleukin-1 receptor-associated kinase 2	-0.711735	7.80166	0.000325617	0.00897676
ILMN_1705737	IMPDH2	IMP (inosine 5'-monophosphate) dehydrogenase 2	-0.71343	12.8138	0.000372743	0.00983126
ILMN_1802456	DCTD	dCMP deaminase	-0.714421	9.25562	5.39882e-06	0.000661679
ILMN_1789196	TPM2	tropomyosin 2 (beta)	-0.714797	7.80622	0.000305244	0.0086474
ILMN_3233442	NA	NA	-0.714949	8.66143	6.33204e-05	0.00320165
ILMN_1683660	EIF3H	eukaryotic translation initiation factor 3, subunit H	-0.71502	12.0089	8.03432e-06	0.0008507
ILMN_1729851	ODAM	odontogenic, ameloblast asssociated	-0.715652	7.74557	0.000105865	0.00446236
ILMN_3201365	NA	NA	-0.716297	8.03986	0.000173072	0.00602308
ILMN_1654612	ZNF589	zinc finger protein 589	-0.717649	7.73388	1.95264e-06	0.000365872
ILMN_1776464	PARP4	poly (ADP-ribose) polymerase family, member 4	-0.717822	9.40802	0.000982125	0.0182889
ILMN_1768202	ANKRD24	ankyrin repeat domain 24	-0.717865	8.1377	6.47008e-05	0.00322186
ILMN_1737561	N4BP2L2	NEDD4 binding protein 2-like 2	-0.718304	7.93429	6.1929e-06	0.000723607
ILMN_1674817	C1orf115	chromosome 1 open reading frame 115	-0.718617	8.23871	0.00378459	0.041898
ILMN_2415748	WSB1	WD repeat and SOCS box containing 1	-0.720531	10.1437	0.000161129	0.0057494
ILMN_1764230	GNPTG	N-acetylglucosamine-1-phosphate transferase, gamma subunit	-0.721049	9.09778	0.00346062	0.0395142
ILMN_1716687	TPM1	tropomyosin 1 (alpha)	-0.721599	10.9952	0.000950402	0.0179352
ILMN_1717877	IVNS1ABP	influenza virus NS1A binding protein	-0.723212	9.25099	0.00132262	0.022321
ILMN_1773620	SMARCC2	SWI/SNF related, matrix associated, actin dependent regulator of chromatin, subfamily c, member 2	-0.723751	9.52262	0.00239963	0.031756
ILMN_3284584	NA	NA	-0.724908	10.5816	0.000434324	0.0108586
ILMN_1752406	NA	NA	-0.725682	8.14456	1.59431e-05	0.00130739
ILMN_2397750	IVNS1ABP	influenza virus NS1A binding protein	-0.727132	9.56508	0.00172564	0.0264727
ILMN_1733799	FAM195B	family with sequence similarity 195, member B	-0.727269	7.86418	5.28605e-07	0.000150893
ILMN_1720158	ETS2	v-ets avian erythroblastosis virus E26 oncogene homolog 2	-0.728197	7.78992	1.36228e-05	0.00120003
ILMN_1767422	POLR1D	polymerase (RNA) I polypeptide D, 16kDa	-0.728818	12.0302	0.00143913	0.0235343
ILMN_3241870	FRMD8	FERM domain containing 8	-0.729216	8.80558	0.000163794	0.00581221
ILMN_2400143	RPL32	ribosomal protein L32	-0.729572	8.6687	1.52079e-06	0.000308968
ILMN_1750974	S100A9	S100 calcium binding protein A9	-0.72967	7.48473	2.23336e-10	7.19493e-07
ILMN_1723843	CSNK2A2	casein kinase 2, alpha prime polypeptide	-0.73035	8.91488	2.6251e-05	0.00177773
ILMN_2312709	LCMT1	leucine carboxyl methyltransferase 1	-0.731648	10.3012	0.00376731	0.0417272
ILMN_3227226	NA	NA	-0.732268	8.19248	2.62196e-05	0.00177773
ILMN_2264681	LETMD1	LETM1 domain containing 1	-0.733168	8.75301	0.000676499	0.014557
ILMN_1720526	CENPN	centromere protein N	-0.733185	10.5145	0.000866757	0.0168647
ILMN_3242738	ZFP62	ZFP62 zinc finger protein	-0.733454	7.75999	4.01439e-06	0.000553054
ILMN_1752249	NA	NA	-0.73519	9.3492	0.000179983	0.00615901
ILMN_1725946	IRF6	interferon regulatory factor 6	-0.736502	8.04763	2.78625e-05	0.00187002
ILMN_2367753	ATP2B4	ATPase, Ca++ transporting, plasma membrane 4	-0.738009	8.24705	0.000711919	0.0150548
ILMN_2407168	S100A13	S100 calcium binding protein A13	-0.738366	10.0745	0.000638372	0.0140038
ILMN_1756086	INTS3	integrator complex subunit 3	-0.739666	9.48081	0.00102766	0.0188874
ILMN_1849186	ZNF704	zinc finger protein 704	-0.742523	9.36406	2.16049e-05	0.00159639
ILMN_3253126	NA	NA	-0.743752	8.52339	0.000169243	0.00593562
ILMN_1796508	NA	NA	-0.74543	8.55214	8.96148e-05	0.00400179
ILMN_1735877	EFEMP1	EGF containing fibulin-like extracellular matrix protein 1	-0.747159	7.54824	9.1087e-09	9.26085e-06
ILMN_1715173	RPS6KA1	ribosomal protein S6 kinase, 90kDa, polypeptide 1	-0.747322	8.4067	0.000780573	0.01593
ILMN_3280019	NA	NA	-0.748062	11.6232	0.000757807	0.0156583
ILMN_2049303	ECI1	enoyl-CoA delta isomerase 1	-0.749111	9.39938	0.000515324	0.0121174
ILMN_1713369	RPL13A	ribosomal protein L13a	-0.749336	13.3388	1.84794e-06	0.000354306
ILMN_1769091	PRCP	prolylcarboxypeptidase (angiotensinase C)	-0.750203	9.11316	0.00027302	0.00801677
ILMN_1735788	TRIOBP	TRIO and F-actin binding protein	-0.75095	8.92774	0.000581138	0.0131711
ILMN_2188862	GDF15	growth differentiation factor 15	-0.751387	9.61263	0.00353713	0.040023
ILMN_1699188	NA	NA	-0.752325	7.49466	4.94853e-10	8.06737e-07
ILMN_1660439	NA	NA	-0.755292	8.63133	0.00203706	0.0292584
ILMN_3251737	EEF1A1	eukaryotic translation elongation factor 1 alpha 1	-0.756661	9.11364	0.000490989	0.011754
ILMN_1796629	EDNRA	endothelin receptor type A	-0.757517	8.57248	0.000414404	0.0105715
ILMN_1761159	ESYT1	extended synaptotagmin-like protein 1	-0.75834	10.5561	0.00360045	0.0403949
ILMN_1676792	NA	NA	-0.759484	10.567	0.00165312	0.0258347
ILMN_1694708	NA	NA	-0.75985	9.94041	7.3121e-08	4.68101e-05
ILMN_3282174	NA	NA	-0.762665	10.0497	0.000166368	0.00586213
ILMN_2352131	ERBB2	v-erb-b2 avian erythroblastic leukemia viral oncogene homolog 2	-0.764226	9.15127	0.000858902	0.016769
ILMN_1662390	ASPHD1	aspartate beta-hydroxylase domain containing 1	-0.764481	8.41031	0.000526196	0.0122332
ILMN_2415144	SP110	SP110 nuclear body protein	-0.767272	8.21872	0.000138633	0.00524549
ILMN_1800590	BBS1	Bardet-Biedl syndrome 1	-0.767882	8.52367	0.000227174	0.00708575
ILMN_3195253	NA	NA	-0.772882	9.3004	3.60199e-05	0.00222544
ILMN_1757552	PTRF	polymerase I and transcript release factor	-0.773563	7.92053	4.05741e-05	0.002378
ILMN_1839019	LPP	LIM domain containing preferred translocation partner in lipoma	-0.77552	8.57095	0.000908526	0.0173481
ILMN_1680579	ATP2B4	ATPase, Ca++ transporting, plasma membrane 4	-0.777928	8.43793	0.000457094	0.0112165
ILMN_1690586	NA	NA	-0.778698	12.0256	0.00137708	0.0228761
ILMN_1771688	RAB7B	RAB7B, member RAS oncogene family	-0.781251	7.52305	1.0257e-06	0.00025142
ILMN_1780598	PIAS1	protein inhibitor of activated STAT, 1	-0.785472	9.37283	0.000200453	0.00655133
ILMN_1886595	NA	NA	-0.78558	8.2585	0.00141729	0.0233272
ILMN_1878029	NA	NA	-0.789969	8.42091	3.94063e-05	0.00235125
ILMN_1753279	HNRNPA0	heterogeneous nuclear ribonucleoprotein A0	-0.791564	11.1575	0.000305529	0.0086474
ILMN_1698605	TMEM43	transmembrane protein 43	-0.791918	10.0673	0.000233458	0.00718307
ILMN_1652196	CTAG1A	cancer/testis antigen 1A	-0.792229	10.6996	0.00114515	0.0201911
ILMN_1880983	NA	NA	-0.792442	8.96584	7.09981e-06	0.000788708
ILMN_3246910	LOC100190986	uncharacterized LOC100190986	-0.792986	9.52968	0.00244607	0.0320233
ILMN_3240843	LINC01139	long intergenic non-protein coding RNA 1139	-0.793832	8.65926	0.000739613	0.015415
ILMN_1714599	CAMLG	calcium modulating ligand	-0.794117	10.7874	0.0021015	0.0298997
ILMN_1789809	NA	NA	-0.795112	12.2571	1.9934e-05	0.00149844
ILMN_1702231	C1orf54	chromosome 1 open reading frame 54	-0.795115	8.13754	1.03928e-07	5.51531e-05
ILMN_1685538	NA	NA	-0.795284	10.5743	0.00219912	0.0305286
ILMN_1703565	GLTSCR2	glioma tumor suppressor candidate region gene 2	-0.795445	12.7535	0.000329581	0.00904182
ILMN_1737394	LMNA	lamin A/C	-0.797371	9.46264	0.00339775	0.0389444
ILMN_1660021	PLIN3	perilipin 3	-0.798823	9.99503	1.47111e-06	0.000304358
ILMN_2293374	TOP1MT	topoisomerase (DNA) I, mitochondrial	-0.801743	8.36811	9.28373e-06	0.000934631
ILMN_1737644	TMEM219	transmembrane protein 219	-0.802128	9.03448	0.000318389	0.00887888
ILMN_2051684	C4orf3	chromosome 4 open reading frame 3	-0.803133	9.83399	0.000107798	0.00451012
ILMN_1815882	HNRNPA1	heterogeneous nuclear ribonucleoprotein A1	-0.80532	8.63443	0.000166931	0.00587278
ILMN_2367010	GPR126	G protein-coupled receptor 126	-0.807252	8.88977	4.1024e-06	0.000554369
ILMN_1759261	SPATA33	spermatogenesis associated 33	-0.808289	7.96358	0.00255394	0.0327984
ILMN_1758674	EMC6	ER membrane protein complex subunit 6	-0.808301	9.97021	0.0014771	0.0239827
ILMN_1806023	JUN	jun proto-oncogene	-0.808532	8.71168	0.00154328	0.0246826
ILMN_2358760	HPN	hepsin	-0.811752	8.37652	3.38687e-05	0.0021461
ILMN_1742534	COL4A5	collagen, type IV, alpha 5	-0.812101	9.49303	2.96567e-07	9.80705e-05
ILMN_1693270	SUSD2	sushi domain containing 2	-0.81268	7.9769	5.05266e-06	0.000633014
ILMN_1713934	LITAF	lipopolysaccharide-induced TNF factor	-0.816636	8.40713	0.00243907	0.0319788
ILMN_1662587	PNPLA7	patatin-like phospholipase domain containing 7	-0.819412	8.50832	0.000597818	0.0133215
[truncated: 225 more rows]
